# Supplementary material for: 1q21.1 distal copy number variants are associated with cerebral and cognitive alterations in humans
Source: Transl Psychiatry. 2021 Mar 22;11:182. doi: 10.1038/s41398-021-01213-0 (PMC7985307; doi:10.1038/s41398-021-01213-0)
Supplement: Supplementary file 2 — Supplementary tables [file 41398_2021_1213_MOESM2_ESM.xlsx]

## Sheet: Table S1
	Supplementary Table 1: Specification of all cohorts in ENIGMA CNV. Study design, participant demographics, and references to articles containing descriptions of individual inclusion and exclusion parameters for all datasets in ENIGMA-CNV collected up until Sep 30 2019. Data sets contributing data to the 1q21.1 distal analysis are marked with a star.
	Cohort	Study design	Total n	n, females	Mean age	sd age	min age	max age	No of chips	Chip names	No of scannersites	Refs
*	1000BRAINS	Population-based	761	338	67.2	6.7	53	85	4	HumanOmni1-Quad;Illumina Human Core Exome;Illumina OmniExpress;Illumina OmniExpress Exome	1	1
*	16p11.2Consortium	Neurodevelopmental cohort	78	37	30.8	14.8	6	65	5	Agilent oligo 400k;CGH array;FISH;MLPA;noinfo	2	2.3
	Ahus	Case-control (Dementia and healthy controls)	38	38	61.1	8.6	44	74	1	Illumina OmniExpress	1	51
*	BIG	Population-based	2125	1139	25.5	10	13	83	3	Affymetrix6.0;Illumina OmniExpress Exome	2	6,53
	Betula	Population-based	285	148	62.9	13.2	26	81	1	Illumina OmniExpress	1	4.5
	BrainScale	Longitudinal MRI Study in adolescent twins	263	139	10	1.4	9	15	1	Affymetrix6.0	1	7
	COBRE	Case-control (Schizophrenia and healthy controls)	160	40	38.1	13.1	18	65	2	HumanOmni1-Quad;HumanOmni5-4	1	8
	DemGene	Case-control (Dementia and healthy controls)	52	29	67	9	41	84	1	Illumina OmniExpress	2
	Dublin	Case-control (SCZ, BD, other psychoses, and healthy controls)	108	53	37.3	12.2	18	64	1	Affymetrix6.0	1	52
*	ECHO_DEFINE	Neurodevelopmental cohort	24	12	40.9	12.6	19	71	2	PsychChip;noinfo	1	28, 29
	EPIGEN-DUBLIN	Epilepsy cases	73	45	35.3	12.4	14	64	1	Illumina HumanQuad 610	1
	EPIGEN_UK	Epilepsy cases	104	61	40	12.1	17	74	2	HumanHap550;Illumina HumanQuad 610	1	9
	GAP	Case-control (Schizophrenia and healthy controls)	96	37	27.7	7.6	18	54	1	Illumina Human Core Exome	1	0
*	GOBS	Family study	1150	664	39.9	15.4	18	84	1	HumanOmni2.5	1	10
	GSP	Population-based (volunteers)	964	534	21.4	3	18	35	1	Illumina OmniExpress Exome	5	54
*	HUNT	Population-based	875	461	58.9	4.2	50	66	1	HumanOmni2.5	1	11.12
	Haavik	ADHD	53	28	30.2	7	20	47	2	Illumina OmniExpress;PsychChip	1	32
	Lifespan	Population-based	129	76	28.7	16.9	12	64	1	Illumina OmniExpress	1
	MAS	Population-based	491	273	78.4	4.7	70	90	1	Affymetrix6.0	2	14
	MCIC	Case-control (SCZ and healthy controls)	217	72	33.1	10.9	18	59	1	HumanOmni1-Quad	4	15
	METH-CT	Case-control (schizophrenia including individuals with methamphetamine dependence (MA) or methamphetamine-associated psychosis (MAP) and healthy controls)	101	18	26.5	6.5	18	53	1	PsychChip	1	16
	NCNG	Population-based	364	244	52.6	17.1	19	82	1	Illumina HumanQuad 610	2	50
	NTR	population-based Twin Study	248	145	26.8	10.9	9	56	1	Affymetrix6.0	5	18,41,42,43,44,45
	OATS1	Population-based Twin Study	358	236	70.5	5.1	65	89	1	Illumina OmniExpress	4	19
	OATS2	Population-based Twin Study	15	8	67.9	3	65	74	1	Illumina OmniExpress	3	19
*	Osaka	Case-control (SCZ and healthy controls)	307	153	36.3	12.5	14	71	1	Affymetrix6.0	1	20
*	PAFIP	Case-control (SCZ and healthy controls)	136	58	29.9	7.9	18	54	1	Illumina OmniExpress Exome	1	30.31
	PING	NeurologicalStudy	1109	537	12.2	5	3	21	1	Illumina Human660W-Quad	10	21
	QTIM	Population-based Twin Study	968	624	22.3	3.3	15	30	2	Illumina Human Core Exome;Illumina HumanQuad 610	1	22
*	SHIP-2	Population-based	955	495	56.1	12.6	31	90	1	Affymetrix6.0	1	23
*	SHIP_Trend	Population-based	889	498	50.4	13.5	22	81	1	HumanOmni2.5	1	23
*	SYS	Population-based	894	474	28.1	17.6	12	65	2	Illumina Human660W-Quad;Illumina OmniExpress	2	24
	Stroke	Stroke project (only healthy controls)	51	32	45.6	22.1	18	78	1	Illumina OmniExpress	1
	TOP	Case-control (SCZ, BD, other psychoses, and healthy controls)	792	352	32.4	9.6	16	65	2	Affymetrix6.0;Illumina OmniExpress	2	25.26
	TroenderBrain	Case-control (Dementia and healthy controls)	110	67	66.4	6.2	52	84	1	Illumina OmniExpress	1	27
	UCLA_UTRECHT	Case-control (BP and healthy controls)	527	278	31.7	14.1	9	68	2	HumanHap550;Illumina OmniExpress Exome	6	35-40
	hubin	Case-control (SCZ and healthy controls)	193	58	41.6	8.4	19	56	1	PsychChip	1	47.48
*	imagen	Population-based	1738	882	14.5	0.4	13	17	2	Illumina Human660W-Quad;Illumina HumanQuad 610	9	13
*	ukb	Population-based (volunteers)	31124	16086	64.3	7.5	45	82	1	Axiom	3	49
	References:
	1	Caspers, S., et al. Studying variability in human brain aging in a population-based German cohort-rationale and design of 1000BRAINS. Frontiers in aging neuroscience 6, 149 (2014).
	2	Maillard, A.M., et al. The 16p11.2 locus modulates brain structures common to autism, schizophrenia and obesity. Mol Psychiatry 20, 140-147 (2015).
	3	Martin-Brevet, S.R.-H., B. ; Nielsen, JA;. Quantifying the effects of 16p11.2 copy number variants on brain structure: A multi-site ‘genetic-first’ study. (in submission).
	4	Salami, A., Eriksson, J. & Nyberg, L. Opposing effects of aging on large-scale brain systems for memory encoding and cognitive control. J Neurosci 32, 10749-10757 (2012).
	5	Nyberg, L., et al. Age-related and genetic modulation of frontal cortex efficiency. Journal of cognitive neuroscience 26, 746-754 (2014).
	6	Guadalupe, T., et al. Measurement and genetics of human subcortical and hippocampal asymmetries in large datasets. Human brain mapping 35, 3277-3289 (2014).
	7	van Soelen, I.L., et al. Brain SCALE: brain structure and cognition: an adolescent longitudinal twin study into the genetic etiology of individual differences. Twin Res Hum Genet 15, 453-467 (2012).
	8	Aine, C.J., et al. Multimodal Neuroimaging in Schizophrenia: Description and Dissemination. Neuroinformatics 15, 343-364 (2017).
	9	Kasperaviciute, D., et al. Common genetic variation and susceptibility to partial epilepsies: a genome-wide association study. Brain : a journal of neurology 133, 2136-2147 (2010).
	10	McKay, D.R., et al. Influence of age, sex and genetic factors on the human brain. Brain Imaging Behav 8, 143-152 (2014).
	11	Honningsvag, L.M., Linde, M., Haberg, A., Stovner, L.J. & Hagen, K. Does health differ between participants and non-participants in the MRI-HUNT study, a population based neuroimaging study? The Nord-Trondelag health studies 1984-2009. BMC medical imaging 12, 23 (2012).
	12	Haberg, A.K., et al. Incidental Intracranial Findings and Their Clinical Impact; The HUNT MRI Study in a General Population of 1006 Participants between 50-66 Years. PloS one 11, e0151080 (2016).
	13	Schumann, G., et al. The IMAGEN study: reinforcement-related behaviour in normal brain function and psychopathology. Mol Psychiatry 15, 1128-1139 (2010).
	14	Sachdev, P.S., et al. The Sydney Memory and Ageing Study (MAS): methodology and baseline medical and neuropsychiatric characteristics of an elderly epidemiological non-demented cohort of Australians aged 70-90 years. International psychogeriatrics 22, 1248-1264 (2010).
	15	Gollub, R.L., et al. The MCIC collection: a shared repository of multi-modal, multi-site brain image data from a clinical investigation of schizophrenia. Neuroinformatics 11, 367-388 (2013).
	16	Uhlmann, A., et al. Fronto-temporal alterations and affect regulation in methamphetamine dependence with and without a history of psychosis. Psychiatry Res 248, 30-38 (2016).
	17	Penninx, B.W., et al. The Netherlands Study of Depression and Anxiety (NESDA): rationale, objectives and methods. International journal of methods in psychiatric research 17, 121-140 (2008).
	18	van 't Ent, D., et al. A structural MRI study in monozygotic twins concordant or discordant for attention/hyperactivity problems: evidence for genetic and environmental heterogeneity in the developing brain. NeuroImage 35, 1004-1020 (2007).
	19	Sachdev, P.S., et al. A comprehensive neuropsychiatric study of elderly twins: the Older Australian Twins Study. Twin Res Hum Genet 12, 573-582 (2009).
	20	Hashimoto, R., et al. Common variants at 1p36 are associated with superior frontal gyrus volume. Translational psychiatry 4, e472 (2014).
	21	Jernigan, T.L., et al. The Pediatric Imaging, Neurocognition, and Genetics (PING) Data Repository. NeuroImage 124, 1149-1154 (2016).
	22	Renteria, M.E., et al. Genetic architecture of subcortical brain regions: common and region-specific genetic contributions. Genes, brain, and behavior 13, 821-830 (2014).
	23	Volzke, H., et al. Cohort profile: the study of health in Pomerania. International journal of epidemiology 40, 294-307 (2011).
	24	Pausova, Z., et al. Cohort Profile: The Saguenay Youth Study (SYS). International journal of epidemiology 46, e19 (2017).
	25	Doan, N.T., et al. Distinct multivariate brain morphological patterns and their added predictive value with cognitive and polygenic risk scores in mental disorders. NeuroImage. Clinical 15, 719-731 (2017).
	26	Athanasiu, L., et al. Gene variants associated with schizophrenia in a Norwegian genome-wide study are replicated in a large European cohort. Journal of psychiatric research 44, 748-753 (2010).
	27	Lauridsen, C., et al. Cerebrospinal Fluid Levels of Amyloid Beta 1-43 in Patients with Amnestic Mild Cognitive Impairment or Early Alzheimer's Disease: A 2-Year Follow-Up Study. Frontiers in aging neuroscience 8, 30 (2016).
	28	Chawner, S. J., et al. (In press (Lancet Psychiatry). "Genotype-phenotype relationships in children with Copy Number Variants associated with high neuropsychiatric risk: Findings from the case-control IMAGINE-ID cohort in the United Kingdom ".
	29	Chawner, S., et al. (2018). "The emergence of psychotic experiences in the early adolescence of 22q11.2 Deletion Syndrome." J Psychiatr Res 109: 10-17.
	30	Pelayo-Teran, J.M.,et al. Epidemiological factors associated with treated incidence of first-episode non-affective psychosis in Cantabria: insights from the clinical programme on early phases of psychosis. Early Interv. Psychiatry 2 (3), 178–187. (2008)
	31	Tordesillas-Gutierrez D,et al.Grey matter volume differences in non-affective psychosis and the effects of age of onset on grey matter volumes: A voxelwise study.Schizophr Res. 2015 May;164(1-3):74-82
	32	Dramsdahl M et al. Adults with attention-deficit/hyperactivity disorder - a diffusion-tensor imaging study of the corpus callosum. Psychiatry Res. 2012 Feb 28;201(2):168-73.
	33	Dørum et al. Increased sensitivity to age-related differences in brain functional connectivity during continuous multiple object tracking compared to resting-state. Neuroimage. 2017 Mar 1;148:364-372. doi: 10.1016/j.neuroimage.2017.01.048.
	34	Dørum et al. Age-related differences in brain network activation and co-activation during multiple object tracking. Brain Behav. 2016 Sep 7;6(11):e00533.
	35	Collin G et al., 2017. Affected anatomical rich club and structural–functional coupling in young offspring of schizophrenia and bipolar disorder patients. Biol Psychiatry;82:746–755.
	36	Boos HBM et al., 2012. Focal and global brain measurements in siblings of patients with schizophrenia. Schizophr Bull 38:814–825.
	37	van der Schot AC et al., 2009. Influence of genes and environment on brain volumes in twin pairs concordant and discordant for bipolar disorder. Arch Gen Psychiatry. Feb;66(2):142-51.
	38	Baaré WF et al., 2001. Volumes of brain structures in twins discordant for schizophrenia. Arch Gen Psychiatry 58:33–40.
	39	Hulshoff Pol et al., 2001. Focal gray matter density changes in schizophrenia. Arch Gen Psychiatry. Dec;58(12):1118-25.
	40	Boos HBM: Running in the family? Structural brain abnormalities in first-degree relatives of patients with schizophrenia. ISBN: 978-90-393-5480-3. 2011; pp 103-116
	41	den Braber, A. et al. Brain activation during cognitive planning in twins discordant or concordant for obsessive-compulsive symptoms. Brain 133, 3123–3140 (2010).
	42	de Geus, E. J. et al. Intrapair differences in hippocampal volume in monozygotic twins discordant for the risk for anxiety and depression. Biol.Psychiatry 61, 1062–1071 (2007).
	43	Baare, W. F. et al. Quantitative genetic modeling of variation in human brain morphology. Cereb.Cortex 11, 816–824 (2001).
	44	den Braber, A. et al.Heritability of subcortical brain measures: a perspective for future genome-wide association studies. Neuroimage 83, 98-102 (2013).
	45	Abdellaoui, A. et al. CNV Concordance in 1,097 MZ Twin Pairs. Twin Research and Human Genetics 18, 1-12 (2015).
	46	Espeseth, T. et al. Imaging and cognitive genetics: The Norwegian Cognitive NeuroGenetics sample. Twin Research and Human Genetics, 15, 442-452 (2012).
	47	Agartz, I. et al., BDNF gene variants and brain morphology in schizophrenia. American Journal of Medical Genetics Part B 141B, 513-523 (2006).
	48	Jönsson, E. G. et al., Brain-derived neurotrophic factor gene (BDNF) variants and schizophrenia: an association study. Progress in Neuropsychopharmacology and Biological Psychiatry 30, 924-933 (2006).
	49	Sudlow C, et al. UK biobank: an open access resource for identifying the causes of a wide range of complex diseases of middle and old age. PLoS Med. 2015;12(3):e1001779
	50	Espeseth, T. et al. Imaging and cognitive genetics: The Norwegian Cognitive NeuroGenetics sample. Twin Research and Human Genetics, 15, 442-452 (2012).
	51	Almdahl IS et al. Cerebrospinal Fluid Levels of Amyloid Beta 1-43 Mirror 1-42 in Relation to Imaging Biomarkers of Alzheimer’s Disease. Front Aging Neurosci. 2017;9:9. doi:10.3389/fnagi.2017.00009.
	52	Morris, DW et al. An inherited duplication at the gene p21 Protein-Activated Kinase 7 (PAK7) is a risk factor for psychosis. Hum Mol Genet. 2014 Jun 15;23(12):3316-26. doi: 10.1093/hmg/ddu025
	53	Gunz, P et al. Neandertal Introgression Sheds Light on Modern Human Endocranial Globularity. Curr Biol. 2019 Jan 7, 29 (1): 120-127.e5. doi:10.1016/j.cub.2018.10.065
	54	Holmes, A.J et al. Brain Genomics Superstruct Project initial data release with structural, functional, and behavioral measures.Sci. Data. 2015 Jul 7. doi: 10.1038/sdata.2015.31

## Sheet: Table S2
Supplementary Table 2: CNVs of Interest. Individuals with a minimum overlap of 0.4 to these CNVs were excluded from the analysis. Coordinates are Human Genome Build NCBI36/hg18 and GRCh37/hg19.
			hg18				hg19
CNV of Interest	Locus	Chr	Start	Stop	Length		Start	Stop	Length		source
1p36_GABRD	1p36	1	0	2489861	2489861		0	2500000	2500000		Kendall et al 2017
1q21_TAR	1q21.1	1	144106312	144519174	412862		145394955	145807817	412862		Kendall et al 2017
1q21.1	1q21.1	1	144994611	145861068	866457		146527987	147394444	866457		Kendall et al 2017
1q21.1_distalprox	1q21.1	1	144106312	145861068	1754756		145394955	147394444	1999489		Kendall et al 2017
2p16.3_NRXN1	2p16.3	2	49999147	51113178	1114031		50145643	51259674	1114031		Kendall et al 2017
2q11.2	2q11.2	2	96106136	97041243	935107		96742409	97677516	935107		Kendall et al 2017
2q13_NHP1	2q13	2	110220005	110341237	121232		110862716	110983948	121232		Kendall et al 2017
2q13	2q13	2	111110510	111729120	618610		111394040	112012649	618609		Kendall et al 2017
2q21.1	2q21.1	2	131197778	131647147	449369		131481308	131930677	449369		Kendall et al 2017
2q37_HDAC4	2q37	2	239381424	242864118	3482694		239716679	243199373	3482694		Kendall et al 2017
3q29	3q29	3	197204564	198839223	1634659		195720167	197354826	1634659		Kendall et al 2017
4p16.3_WH	4p16.3	4	1522161	2061101	538940		1552030	2091303	539273		Kendall et al 2017
5q35_Sotos	5q35	5	175653530	176985200	1331670		175720924	177052594	1331670		Kendall et al 2017
6q16_SIM1	6q16	6	100943471	101018532	75061		100836750	100911811	75061		Kendall et al 2017
7q11.23_WBS	7q11.23	7	72382851	73780828	1397977		72744915	74142892	1397977		Kendall et al 2017
7q11.23	7q11.23	7	74976230	75902348	926118		75138294	76064412	926118		Kendall et al 2017
8p23.1	8p23.1	8	8136400	11909967	3773567		8098990	11872558	3773568		Kendall et al 2017
9q34_EHMT1	9q34	9	139633265	139850399	217134		140513444	140730578	217134		Kendall et al 2017
10q11.22-23	10q11.21q11.23	10	49060205	50728802	1668597		49390199	51058796	1668597		Kendall et al 2017
10q23_NRG3_GRID1	10q22q23	10	82035452	88921631	6886179		82045472	88931651	6886179		Kendall et al 2017
11p11.2_EXT2	11p11.2	11	43896576	45976576	2080000		43940000	46020000	2080000		Kendall et al 2017
13q12.11 ZMYM5	13q12	13	19875806	19998012	122206		20977806	21100012	122206		Kendall et al 2017
13q12.12	13q12.12	13	22453358	23782622	1329264		23555358	24884622	1329264		Kendall et al 2017
15q11.2	15q11.2	15	20356677	20645971	289294		22805313	23094530	289217		Kendall et al 2017
15q11.2-13.1_BP1-2	15q11.2q12	15	20356677	26063934	5707257		22805313	28390339	5585026		Kendall et al 2017
15q13.1_BP3-4	15q13.1q13.2	15	26996736	28163259	1166523		29161368	30375967	1214599		Kendall et al 2017
15q11q13_BP3_BP5	15q13.1q13.3	15	26996736	30250068	3253332		29161368	32462776	3301408		Kendall et al 2017
15q13.3_BP4-BP5	15q13.3	15	28867937	30250068	1382131		31080645	32462776	1382131		Kendall et al 2017
15q13.3_BP4.5-BP5	15q13.3	15	29804362	30240360	435998		32017070	32453068	435998		Kendall et al 2017
15q24	15q24	15	70687225	75938308	5251083		72900171	78151253	5251082		Kendall et al 2017
15q25	15q25.2	15	81016790	83523043	2506253		83219735	85722039	2502304		Kendall et al 2017
16p13.3_Rubinstein_Taybi_CREBBP	16p13.3	16	3715057	3870122	155065		3775056	3930121	155065		Kendall et al 2017
16p13.11	16p13.11	16	15419156	16201190	782034		15511655	16293689	782034		Kendall et al 2017
16p12.2-p11.2	16p11.2p12.1	16	21503916	28255309	6751393		21596415	28347808	6751393		Kendall et al 2017
16p12.1	16p12.1	16	21857636	22339390	481754		21950135	22431889	481754		Kendall et al 2017
16p11.2_-_distal	16p11.2	16	28730697	28954284	223587		28823196	29046783	223587		Kendall et al 2017
16p11.2_-_distal_large	16p11.2	16	28360697	28954284	593587		28453196	29046783	593587		Sønderby et al 2018
16p11.2_entireregion	16p11.2	16	28360697	30108274	1747577		28453196	30200773	1747577		Sønderby et al 2018
16p11.2	16p11.2	16	29558341	30108274	549933		29650840	30200773	549933		Kendall et al 2017
17p13.3_YWHAE	17p13.3	17	1194584	1250306	55722		1247834	1303556	55722		Kendall et al 2017
17p13.3_PAFAH1B1	17p13.3	17	2443673	2535659	91986		2496923	2588909	91986		Kendall et al 2017
17p12	17p12	17	14082112	15367686	1285574		14141387	15426961	1285574		Kendall et al 2017
17p11.2	17p11.2	17	16753496	20151609	3398113		16812771	20211017	3398246		Kendall et al 2017
17q11.2_NF1	17q11.2	17	26131617	27289188	1157571		29107491	30265075	1157584		Kendall et al 2017
17q12	17q12	17	31890017	33291545	1401528		34815904	36217432	1401528		Kendall et al 2017
17q21.31	17q21.31	17	41061139	41520509	459370		43705356	44164691	459335		Kendall et al 2017
17q23.1q23.2	17q23.1q23.2	17	55657171	57643923	1986752		58302389	60289141	1986752		Kendall et al 2017
22q11_3Mb	22q11.2	22	17417332	19796726	2379394		19037332	21466726	2429394		Kendall et al 2017
22q11_distal	22q11.2	22	20250127	21983646	1733519		21920127	23653646	1733519		Kendall et al 2017
SHANK3	22q13	22	49459936	49518506	58570		51113070	51171640	58570		Kendall et al 2017

## Sheet: TableS3
Supplementary Table 3: Chips and corresponding PFB-files used for PennCNV CNV calling.
Chip	PFB-file
Illumina Human660W-Quad	hhall.hg18.pfb
Illumina HumanQuad 610	hhall.hg18.pfb
Affymetrix6.0	affygw6.hg18.pfb
Affymetrix6.0	self-generated (Japanese cohort)
Axiom	self-generated (ukb)
Illumina Human Core Exome	humancoreexome-12v1-1_a_hg18.pfb_adj
HumanHap550	hhall.hg18.pfb
HumanOmni1-Quad	OmniExpress_hg18.pfb
HumanOmni2.5	OmniExpress_hg18.pfb, hhall.hg18.pfb
HumanOmni5-4	OmniExpress_hg18.pfb
Illumina OmniExpress	OmniExpress_hg18.pfb
Illumina OmniExpress Exome	OmniExpressHumanCoreExome_hg18.pfb
PsychChip	humancoreexome-12v1-1_a_hg18.pfb_adj

## Sheet: Table S4
Supplementary Table 4: Technical details concerning scanners and acquisition parameters utilized at the participating ENIGMA-CNV scanner sites.
							mm³
Dataset	Scanner Site	Sequence	FieldStrength	AcquisitionDirection	NumberOfSlices	SliceGap	VoxelSize_m3	TI	TE	TR	FlipAngle	Segmentation
1000BRAINS	1000BRAINS	3D T1-weighted magnetization prepared rapid acquisition gradient echo (MPRAGE)	3T	Sagittal	176	0mm	1x1x1	900ms	3.03ms	2.25ms	9	FreeSurfer (5.3.0)
16p11.2 European Consortium	16p11_consortium_b	3D T1-weighted magnetization prepared rapid acquisition gradient echo (MPRAGE)	3T Siemens Magnetom Prisma Syngo	Sagittal	176	0.5	1x1x1	920ms	2.39 ms	2000 ms	9	Freesurfer (5.1.0) freesurfer-x86_64-redhat-linux-gnu-stable5-20110522
	16p11_consortium_a	3D T1-weight multi-Echo Magnetization Prepared RApid Gradient Echo sequence (ME-MPRAGE)	3T Magnetom TIM Trio	Sagittal	176	0.5	1x1x1	1200ms	TE1 = 1.64 ms, TE2 = 3.5 ms, TE3 = 5.36 ms, TE4 = 7.22 ms	2530ms	7	Freesurfer (5.1.0) freesurfer-x86_64-redhat-linux-gnu-stable5-20110522
Ahus	Ahus	3D turbo field echo	3T Philips Achieva	Sagittal	170	0 mm	1x1.2x1.2	853	2.2 ms	4.5	8	FreeSurfer (5.3.0)
Betula	Betula	FSPGR 3D	3T GE	Axial	180	1	0.49x0.49x1.0	450	3.2	8.2	12	FreeSurfer (5.3.0)
BIG	BIG_T3	3D T1-weighted magnetization prepared rapid acquisition gradient echo (MPRAGE)	3T Siemens Trio	Sagittal	192		1.0 × 1.0 × 1.0	1100ms	3.03ms	2300ms	8	FreeSurfer (5.3.0)
		3D T1-weighted magnetization prepared rapid acquisition gradient echo (MPRAGE)	3T Siemens Trio	Sagittal	192		1.0 × 1.0 × 1.0	1100ms	2.92ms	2300ms	8	FreeSurfer (5.3.0)
		3D T1-weighted magnetization prepared rapid acquisition gradient echo (MPRAGE)	3T Siemens Trio	Sagittal	192		1.0 × 1.0 × 1.0	1100ms	2.96ms	2300ms	8	FreeSurfer (5.3.0)
		3D T1-weighted magnetization prepared rapid acquisition gradient echo (MPRAGE)	3T Siemens Trio	Sagittal	192		1.0 × 1.0 × 1.0	1100ms	2.99ms	2300ms	8	FreeSurfer (5.3.0)
		3D T1-weighted magnetization prepared rapid acquisition gradient echo (MPRAGE)	3T Siemens Trio	Sagittal	176		1.0 × 1.0 × 1.0	1100ms	3.93ms	1940ms	8	FreeSurfer (5.3.0)
		3D T1-weighted magnetization prepared rapid acquisition gradient echo (MPRAGE)	3T Siemens Trio	Sagittal	176		1.0 × 1.0 × 1.0	1100ms	4.58ms	1960ms	8	FreeSurfer (5.3.0)
BIG	BIG_T1.5	3D T1-weighted magnetization prepared rapid acquisition gradient echo (MPRAGE)	1.5T Siemens Avanto	Sagittal	176		1.0 × 1.0 × 1.0	1000ms	2.95ms	2730ms	7	FreeSurfer (5.3.0)
		3D T1-weighted magnetization prepared rapid acquisition gradient echo (MPRAGE)	1.5T Siemens Avanto	Sagittal	176		1.0 × 1.0 × 1.0	850ms	2.95ms	2250ms	15	FreeSurfer (5.3.0)
		3D T1-weighted magnetization prepared rapid acquisition gradient echo (MPRAGE)	1.5T Siemens Sonata	Sagittal	176		1.0 × 1.0 × 1.0	850ms	3.93ms	2250ms	15	FreeSurfer (5.3.0)
		3D T1-weighted magnetization prepared rapid acquisition gradient echo (MPRAGE)	1.5T Siemens Sonata	Sagittal	176		1.0 × 1.0 × 1.0	850ms	3.68ms	2250ms	15	FreeSurfer (5.3.0)
COBRE	COBRE	3D T1-weighted magnetization prepared rapid acquisition gradient echo (MPRAGE)	3T Siemens Trio	sagital	192	0	1x1x1		5 echoes, 1.64/3.5/5.36/7.22/9.08 ms	2520ms	7	FreeSurfer (5.3.0)
DemGen	DemGene_Ullevaal	3D gradient echo (TFE) sequence (FSPGR)	3T GE Signa HDxT	Sagittal	170	0	1x1x1,2	450	2.956	7.8	12	FreeSurfer (5.3.0)
Dublin	Dublin	3D T1-weighted Fast Field Echo	Philips Achieva 3T system	sagittal	180		0.9x0.9x0.9	516ms	3ms	8.4ms	8	FreeSurfer (5.4.0)
ECHO_DEFINE	ECHO_DEFINE	3D T1-weighted fast spoiled gradient recall (3D FSPGR)	3T GE SIGNA HDx		256	1mm	1x1x1	450ms	2.984ms	7.816ms	20	FreeSurfer(5.3.0)
EPIGEN_UK	EPIGEN_London	whole-brain T1-weighted IR-prepared FSPGR	1.5T GE Signa	Coronal	128	0mm	0.9375×0.9375×1.1	450ms	3ms	8ms	20	FreeSurfer (4.5.0)
GAP	GAP	3D T1-weighted magnetization prepared rapid acquisition gradient echo (MPRAGE)_	3T Siemens Tim Trio	Coronal	180	0mm	1.25x1.25x1.2	500ms	4ms	500ms	8	FreeSurfer (5.1.0)
GOBS	GOBS	T1-weighted MPRAGE (also, "3D turbo-flash sequences with an adiabatic inversion contrast pulse")	3T TIM Treo	Axial	160	0mm	1.7x1.7x3	785	3.04	2100ms	13	FreeSurfer (5.3.0)
GSP	GSP_1, GSP_2, GSP_3, GSP_4, GSP_5 (Note: 5 physical scanners but same settings)	Multi-echo MPRAGE	3T Siemens Tim Trio	Sagittal	144		1.2x1.2x1.2	1100ms	1.5/3.4/5.2/7.0ms	2200ms	7	FreeSurfer (4.5.0)
Haavik/ADHD_Bergen	Bergen	3D SPGR	3T GE Medical systems	sagittal	180	1 mm	1x1x1	500ms	3.15 ms	7.95 ms	11	FreeSurfer (5.3.0)
HUBIN	Hubin	3D T1-weighted fast spoiled gradient recall (3D FSPGR)	1.5T GE signa Echo-speed	Coronal	124	0mm	0.975 x 1.5 x 0.975		6	24	35	FreeSurfer (5.3.0)
HUNT	HUNT	3D T1-weighted inversion recovery prepared fast spoiled gradient recalled sequence (IR-FSPGR)	1.5T GE Signa HDx	Sagittal	162	0mm	0.9375*0.9375*1.2		4.2ms	10.2ms	10	FreeSurfer (5.3.0)
imagen	IMAGEN_a	ADNI MPRAGE	3T	Sagittal	170	0mm	1.1x1.1x1.1 mm	900 ms	3,016 ms	7,16 ms	8	Freesurfer
imagen	IMAGEN_b	ADNI MPRAGE	3T	Sagittal	160	0mm	1.1x1.1x1.1 mm	900 ms	2,93 ms	2300 ms	9	Freesurfer
imagen	IMAGEN_c	ADNI MPRAGE	3T	Sagittal	160	0mm	1.1x1.1x1.1 mm	900 ms	2,93 ms	2300 ms	9	Freesurfer
imagen	IMAGEN_d	ADNI MPRAGE	3T	Sagittal	137	0mm	1.1x1.1x1.1 mm	900ms	2,78 ms	6,9 ms	9	Freesurfer
Imagen	IMAGEN_e	ADNI MPRAGE	3T	Sagittal	160	0mm	1.1×1.1×1.1 mm	900 ms	2.93 ms	2300 ms	9	Freesurfer
imagen	IMAGEN_f	ADNI MPRAGE	3T	Sagittal	170	0mm	1.1×1.1×1.1 mm	900 ms	2,81 ms	6,608 ms	8	Freesurfer
imagen	IMAGEN_g	ADNI MPRAGE	3T	Sagittal	160	0mm	1.1×1.1×1.1 mm	900 ms	2.93 ms	2300 ms	9	Freesurfer
imagen	IMAGEN_h	ADNI MPRAGE	3T	Sagittal	137	0mm	1.1×1.1×1.1 mm	900 ms	2,78 ms	6,9 ms	9	Freesurfer
imagen	IMAGEN_i	ADNI MPRAGE	3T	Sagittal	160	0mm	1.1×1.1×1.1 mm	900 ms	2.93 ms	2300 ms	9	Freesurfer
MAS	MAS_0, MAS_1	3D T1-weighted	3T Philips Achieva Quasar	Coronal	190	0mm	1x1x1	439	2.9	6.39	8	FreeSurfer (5.3.0)
MCIC	MCIC_MGH	Gradient Echo	1.5T Siemens	coronal	128	0mm	0.625 × 0.625 × 1.5		4.76ms	12ms	20	FreeSurfer (5.3.0)
MCIC	MCIC_IA	Gradient Echo	1.5T GE Signa	coronal	128	0mm	0.6641 × 0.6641 × 1.6		6ms	20ms	30	FreeSurfer (5.3.0)
MCIC	MCIC_UMN	3D T1-weighted magnetization prepared rapid acquisition gradient echo (MPRAGE)	3T Siemens Trio	coronal	128	0mm	0.625 × 0.625 × 1.5	1100ms	3.79ms	2530ms	7	FreeSurfer (5.3.0)
MCIC	MCIC_UNM	Gradient Echo	1.5T Siemens	coronal	128	0mm	0.625 × 0.625 × 1.5		4.76ms	12ms	20	FreeSurfer (5.3.0)
METH-CT	METH-CT	3D T1-weighted multi-echo magnetization prepared rapid acquisition gradient echo (MEMPRAGE)	3T Siemens MAGNETOM Allegra	Sagittal	160	0.5mm	1x1x1	1100ms	1.53ms, 3.21ms, 4.89ms, 6.57ms	2530ms	7	FreeSurfer (5.3.0)
NCNG	NCNG1	3D T1-weighted magnetization prepared rapid acquisition gradient echo (MPRAGE)	1.5T Siemens Avanto	Sagittal	160	0mm	1.3x1.3x1.2	1000ms	3.60ms	2400ms	8	FreeSurfer (5.3.0)
NCNG	NCNG_b	3D T1-weighted magnetization prepared rapid acquisition gradient echo (MPRAGE)	1.5T Siemens Sonata	Sagittal	128	0mm	1.0x1.0x1.33	1000ms	3.43ms	2730ms	7	FreeSurfer (5.3.0)
NCNG	NCNG_c	T1-weighted 3D inversion recovery-prepared fast spoiled gradient-recalled acquisitions	1.5T GE Signa	Sagittal	124	0mm	0.94x0.94x1.4	450ms	1.77ms	9.11ms	7	FreeSurfer (5.3.0)
NTR	NTR_1	3D T1-weighted magnetization prepared rapid acquisition gradient echo (MPRAGE)	1.5T Siemens Sonata	Sagittal	160	0mm	1.00x1.00x1.00	1100ms	3.93ms	1900ms	15	FreeSurfer (5.1.0)
NTR	NTR_2	3D gradient-echo T1-weighted sequence (technique: T1TFE)	3.0T Philips Intera	Coronal	182	0mm	1.00x1.00x1.20		4.60ms	9.69ms	8	FreeSurfer (5.1.0)
NTR	NTR_3	3D T1-weighted magnetization prepared rapid acquisition gradient echo (MPRAGE)	1.5T Siemens Sonata	Coronal	160	0mm	1.00x1.00X1.50	300ms	7.00ms	15ms	8	FreeSurfer (5.1.0)
NTR	NTR_41	3D spoiled gradient-echo T1-weighted sequence (technique: T1FFE)	1.5T Philips GyroScan Intera	Coronal	170-180	0mm	1.00x1.00x1.20		4.6ms	30ms	30	FreeSurfer (5.1.0)
NTR	NTR_42	3D spoiled gradient-echo T1-weighted sequence (technique: T1FFE)	1.5T Philips GyroScan Intera	Coronal	170-180	0mm	1.00x1.00x1.20		4.6ms	30ms	30	FreeSurfer (5.3.0)
BrainScale	Brainscale	3D T1-weighted coronal spoiled gradient echo	1.5T Philips Achieva	Coronal	160-180	0mm	1.00x1.00x1.20	0ms	4.6ms	30ms	30	FreeSurfer (5.3.0)
OSAKA	OSAKA	3D T1-weighted fast spoiled gradient recall (3D FSPGR)	1.5T GE Signa EXCITE	Sagittal	124	1.4mm	0.9375x0.9375x1.4	400ms	4.2ms	12.6ms	15	FreeSurfer (5.3.0)
OATS	OATS_a	3D T1-weighted volumetric	Siemens Sonata 1.5T	Coronal	144	0mm	1x1x1.5mm	780 ms	3.24	1530ms	8	FreeSurfer (5.3.0)
	OATS_b	3D T1-weighted	1.5T Siemens Magnetom Avanto	Coronal	144	0	1x1x1.5		3.24	1530	8	FreeSurfer (5.3.0)
	OATS_c	3D T1-weighted	3T Philips Achieva Quasar	Coronal	190	0	1×1x1	439	2.9	6.39	8	FreeSurfer (5.3.0)
	OATS_d	T1TFE	1.5T Philips Gyroscan	Coronal	150	0	1x1x1.5	385	3.7	7.73	8	FreeSurfer (5.3.0)
PAFIP	PAFIP	3D T1-weighted turbo field echo (TFE)	3T Philips Achieva	Sagittal	160	1	0.9375x0.9375x1		3.704ms	8.104ms	8	FreeSurfer (5.3)
PING	PING_a	MPRAGE	3T Phillips Achieva	Sagittal	170	0mm	1x1x1.2	845ms	3.1ms	6.8ms	8	FreeSurfer (4.5.0)
	PING_c	IRSPGR	3T GE Signa HDx	Sagittal	170	0mm	1x1x1.2	640ms	3.452ms	8.132ms	8	FreeSurfer (4.5.0)
	PING_d	MPRAGE	3T Siemens TrioTim	Sagittal	160	0mm	1x1x1.2	1100ms	4.33ms	2170ms	7	FreeSurfer (4.5.0)
	PING_f	MPRAGE	3T Siemens TrioTim	Sagittal	160	0mm	1x1x1.2	1100ms	4.33ms	2170ms	7	FreeSurfer (4.5.0)
	PING_g	MPRAGE	3T Siemens TrioTim	Sagittal	160	0mm	1x1x1.2	1100ms	4.33ms	2170ms	7	FreeSurfer (4.5.0)
	PING_h	MPRAGE	3T Phillips Achieva	Sagittal	170	0mm	1x1x1.2	845ms	3.1ms	6.8ms	8	FreeSurfer (4.5.0)
	PING_i	IRSPGR	3T GE Discovery MR750	Sagittal	170	0mm	1x1x1.2	640ms	2.984ms	7.38ms	8	FreeSurfer (4.5.0)
	PING_j	MPRAGE	3T Siemens TrioTim	Sagittal	160	0mm	1x1x1.2	1100ms	4.33ms	2170ms	7	FreeSurfer (4.5.0)
	PING_l	MPRAGE	3T Siemens TrioTim	Sagittal	160	0mm	1x1x1.2	1100ms	4.33ms	2170ms	7	FreeSurfer (4.5.0)
	PING_m	MPRAGE	3T Siemens TrioTim	Sagittal	160	0mm	1x1x1.2	1100ms	4.33ms	2170ms	7	FreeSurfer (4.5.0)
QTIM	QTIM	3D T1-weighted (MPRAGE)	4T Bruker Medspec	Coronal (85%), Sagittal (15%)	256 (coronal), 240 (sagittal)	0.45mm	0.9375x0.9375x0.9	700ms	3.35ms	1500ms	8	FreeSurfer (5.3)
SHIP	SHIP	3D T1-weighted magnetization prepared rapid acquisition gradient echo (MPRAGE)	1.5T Siemens Magnetom Avanto	Axial	176	0mm	1x1x1	1100ms	3.4ms	1900ms	15	subcortical: FreeSurfer (5.1.0); cortical: FreeSurfer (5.3.0)
SYS_adolescents	SYS_CNG	3D T1-weighted RF-spoiled gradient-echo scan	Phillips 1.0-T superconducting magnet (Gyroscan NT; Philips Medical Systems, Best, the Netherlands	Sagittal	140–160	0	1x1x1	N/A	5ms	25ms	30	FreeSurfer (5.1.0)
SYS_parents	SYS_Reischl	3D Magnetization Prepared Rapid Gradient Echo sequence	1.5 T Siemens (Avanto) scanner	Sagittal	176	0	1x1x1	1000	2.65	2400	8	FreeSurfer (5.1.0)
TOP	TOP_1.5	3D T1-weighted magnetization prepared rapid acquisition gradient echo (MPRAGE)	1.5T GE Signa	Coronal	180	0mm	1.25x1.25x1.2	500ms	4ms	500ms	8	FreeSurfer (5.1.0)
StrokeMRI/TOP3T	TOP_T3	3D gradient echo (TFE) sequence (FSPGR)	3T GE Signa HDxT	Sagittal	170	0	1x1x1,2	450	2.956	7.8	12	FreeSurfer (5.3.0)
TroenderBrain	StOlav	ADNI 3DT1 (	3T Philips Intera	Sagittal	170	0 mm	1,2x1,2x1,2		3,13 ms	6,75 ms	8	FreeSurfer (5.3.0)
UCLA_UTRECHT	UCLA_UTRECHT_T3	3D T1-weighted fast field echo	3T Philips Achieva	Sagittal	220	0 mm	0.75x0.75x0.8		4.6 ms	10 ms	8	FreeSurfer (5.3.0)
UCLA_UTRECHT	UCLA_UTRECHT_T1.5_I	3D T1-weighted fast field echo	1.5T Philips Achieva	Coronal	160-180	0 mm	1x1x1.2		4.6 ms	30 ms	30	FreeSurfer (5.1.0)
UCLA_UTRECHT	UCLA_UTRECHT_T1.5_II	3D T1-weighted fast field echo	1.5T Philips NT	Coronal	160-180	0 mm	1x1x1.2		4.6 ms	30 ms	30	FreeSurfer (5.3.0)
UCLA_UTRECHT	UCLA_UTRECHT_T1.5_III	3D T1-weighted fast field echo	1.5T Philips NT	Coronal	160-180	0 mm	1x1x1.2		4.6 ms	30 ms	30	FreeSurfer (5.3.0)
UCLA_UTRECHT	UCLA_UTRECHT_T1.5_IV	3D T1-weighted fast field echo	1.5T Philips NT	Coronal	160-180	0 mm	1x1x1.2		4.6 ms	30 ms	30	FreeSurfer (5.3.0)
UCLA_UTRECHT	UCLA_UTRECHT_T1.5_V	3D T1-weighted fast field echo	1.5T Philips NT	Coronal	160-180	0 mm	1x1x1.2		4.6 ms	30 ms	30	FreeSurfer (5.3.0)
ukb	Cheadle	3D T1-weighted magnetization prepared rapid acquisition gradient echo (MPRAGE)	3T SIEMENS MAGNETOM Skyra syngo MR D13	Sagittal			1.0×1.0×1.0 mm	880 ms	2.01 ms	2000.0 ms	8	FreeSurfer (5.3.0)
ukb	Newcastle	3D T1-weighted magnetization prepared rapid acquisition gradient echo (MPRAGE)	3T SIEMENS MAGNETOM Skyra syngo MR D13	Sagittal			1.0×1.0×1.0 mm	880 ms	2.01 ms	2000.0 ms	8	FreeSurer (5.3.0)
deCODE	Domus	3D fast T1-weighted gradient echo sequence	1.5T SIEMENS Magnetom Aera	Sagittal	160		1.0 × 1.0 × 1.0		3.54ms	2400ms	8	FreeSurfer (5.3.0)
deCODE	Domus	3D fast T1-weighted gradient echo sequence	1.5T Philips Achieva	Sagittal	170		1.0 × 1.0 × 1.0		4.0ms	8.6ms	8	FreeSurfer (5.3.0)

## Sheet: Table 5
Supplementary Table 5: Sensitivity analyses – dosage effect of 1q21.1 distal copy number on subcortical volumes in the main sample. The effect size (β of the linear regression) is presented with 95 % confidence intervals. A linear regression based on the copy number state of the individuals (deletion=1, normal=2, duplication=3) was performed on normalized brain measures corrected for plusICV: age…
ALL
Model plusICV
	n,del	n,nc	n,dup	tstats	adj,r2	β	[95 % CI]	P
Accumbens	27	35918	21	0.99	-4.4e-07	0.14	[±0.29]	0.32
Amygdala	27	36016	21	-1.11	6.5e-06	-0.16	[±0.28]	0.27
Caudate	27	36039	21	-3.39	0.00029	-0.49	[±0.28]	0.00069	*
Hippocampus	27	36040	20	-3.82	0.00038	-0.56	[±0.29]	0.00013	**
Pallidum	27	35983	20	-0.95	-2.4e-06	-0.14	[±0.29]	0.34
Putamen	27	35943	20	-1.66	4.8e-05	-0.24	[±0.28]	0.098
Thal	27	36034	21	-0.28	-2.6e-05	-0.04	[±0.28]	0.78
SurfArea	28	36940	22	5.72	0.00086	0.81	[±0.28]	1.1e-08	***
Thickness	28	36945	22	-1.1	5.7e-06	-0.16	[±0.28]	0.27
ICV	28	37088	22	10.4	0.0029	1.47	[±0.27]	2.8e-25	***
ALL
Model noICV
	n,del	n,nc	n,dup	tstats	adj,r2	β	[95 % CI]	P
Accumbens	27	35918	21	3	0.00022	0.43	[±0.29]	0.0027
Amygdala	27	36016	21	3.08	0.00024	0.44	[±0.29]	0.002
Caudate	27	36039	21	2.03	8.7e-05	0.29	[±0.29]	0.042
Hippocampus	27	36040	20	0.97	-1.7e-06	0.14	[±0.29]	0.33
Pallidum	27	35983	20	3.37	0.00029	0.49	[±0.29]	0.00075	*
Putamen	27	35943	20	2.46	0.00014	0.36	[±0.28]	0.014
Thal	27	36034	21	6.09	0.001	0.88	[±0.28]	1.2e-09	***
SurfArea	28	36940	22	11.65	0.0036	1.64	[±0.28]	2.5e-31	***
Thickness	28	36945	22	-0.46	-2.1e-05	-0.07	[±0.28]	0.64
ICV	28	37088	22	10.4	0.0029	1.47	[±0.27]	2.8e-25	***
ADULTS
Model plusICV
	n,del	n,nc	n,dup	tstats	adj,r2	β	[95 % CI]	P
Accumbens	23	35212	21	0.64	-1.7e-05	0.1	[±0.29]	0.52													star
Amygdala	23	35311	21	-1.05	2.7e-06	-0.16	[±0.3]	0.3
Caudate	23	35333	21	-3.82	0.00038	-0.57	[±0.29]	0.00014	*
Hippocampus	23	35334	20	-4.1	0.00045	-0.62	[±0.29]	4.2e-05	**
Pallidum	23	35276	20	-1.89	7.3e-05	-0.29	[±0.3]	0.058
Putamen	23	35238	20	-2.1	9.6e-05	-0.32	[±0.3]	0.036
Thalamus	23	35329	21	-1.08	4.6e-06	-0.16	[±0.29]	0.28
SurfArea	24	36282	22	5.13	0.0007	0.76	[±0.29]	2.9e-07	***
Thickness	24	36287	22	-0.71	-1.4e-05	-0.1	[±0.28]	0.48
ICV	24	36378	22	9.58	0.0025	1.41	[±0.29]	9.8e-22	***
CHILDREN
Model plusICV
The sample did not contain duplication carriers below age 18 and thus, this analysis was not conducted
NON-AFFECTED
Model plusICV
	n,del	n,nc	n,dup	tstats	adj,r2	β	[95 % CI]	P
Accumbens	18	35602	16	-0.35	-2.5e-05	-0.06	[±0.34]	0.73
Amygdala	18	35699	16	-1.68	5.1e-05	-0.29	[±0.34]	0.093
Caudate	18	35722	16	-3.48	0.00031	-0.6	[±0.34]	0.00049	*
Hippocampus	18	35723	15	-3.54	0.00032	-0.62	[±0.35]	0.0004	*
Pallidum	18	35666	15	-2.25	0.00011	-0.39	[±0.34]	0.024
Putamen	18	35626	15	-2.48	0.00014	-0.43	[±0.34]	0.013
Thalamus	18	35717	16	-1.16	9.8e-06	-0.2	[±0.34]	0.25
SurfArea	19	36581	17	4.72	0.00058	0.79	[±0.32]	2.4e-06	***
Thickness	19	36586	17	-0.89	-5.9e-06	-0.15	[±0.33]	0.38
ICV	19	36729	17	8.23	0.0018	1.37	[±0.33]	2e-16	***
NON-AFFECTED ADULTS
Model plusICV
	n,del	n,nc	n,dup	tstats	adj,r2	β	[95 % CI]	P
Accumbens	16	34903	16	-0.39	-2.4e-05	-0.07	[±0.35]	0.7
Amygdala	16	35001	16	-1.69	5.3e-05	-0.3	[±0.35]	0.091
Caudate	16	35023	16	-3.73	0.00037	-0.66	[±0.35]	0.00019	*
Hippocampus	16	35024	15	-3.88	0.0004	-0.7	[±0.36]	0.0001	**
Pallidum	16	34966	15	-2.78	0.00019	-0.5	[±0.35]	0.0055
Putamen	16	34928	15	-2.91	0.00021	-0.52	[±0.35]	0.0036
Thal	16	35019	16	-1.77	6.1e-05	-0.31	[±0.34]	0.077
SurfArea	17	35931	17	3.9	0.00039	0.67	[±0.33]	9.6e-05	**
Thickness	17	35936	17	-0.84	-8.1e-06	-0.14	[±0.33]	0.4
ICV	17	36027	17	7.97	0.0017	1.36	[±0.34]	1.7e-15	***
MATCHED CONTROLS - 1 control, matching for sex, age, diagnosis-status
Model plusICV
																					star
	n,del	n,nc	n,dup	tstats	adj,r2	β	[95 % CI]	P
Accumbens	27	48	21	-0.69	-0.0055	-0.1	[±0.28]	0.49
Amygdala	27	47	21	-0.93	-0.0014	-0.13	[±0.28]	0.35
Caudate	27	48	21	-2.02	0.031	-0.28	[±0.28]	0.047													*
Hippocampus	27	48	20	-3.93	0.13	-0.52	[±0.26]	0.00016	*
Pallidum	27	47	20	-0.29	-0.0099	-0.04	[±0.28]	0.77
Putamen	27	47	20	-1.6	0.016	-0.23	[±0.28]	0.11
Thal	27	48	21	-0.26	-0.0099	-0.04	[±0.28]	0.8
SurfArea	28	50	22	3.15	0.082	0.41	[±0.26]	0.0022
Thickness	28	50	22	-1.32	0.0074	-0.18	[±0.27]	0.19													***
ICV	28	50	22	7.6	0.36	0.83	[±0.22]	1.8e-11	***
MATCHED CONTROLS - 1 control, matching for sex, age, diagnosis-status, ICV
Model plusICV
	n,del	n,nc	n,dup	tstats	adj,r2	β	[95 % CI]	P
Accumbens	27	48	21	0.71	-0.0053	0.1	[±0.28]	0.48
Amygdala	27	47	21	-0.16	-0.01	-0.02	[±0.28]	0.87
Caudate	27	48	21	-0.7	-0.0054	-0.1	[±0.28]	0.49
Hippocampus	27	48	20	-2.4	0.048	-0.33	[±0.27]	0.019
Pallidum	27	47	20	-0.56	-0.0074	-0.08	[±0.28]	0.58
Putamen	27	48	20	-1.34	0.0084	-0.19	[±0.28]	0.18
Thal	27	48	21	0.39	-0.009	0.05	[±0.28]	0.7
SurfArea	28	50	22	3.12	0.081	0.41	[±0.26]	0.0024
Thickness	28	50	22	-0.49	-0.0078	-0.07	[±0.28]	0.63
ICV	28	50	22	5.85	0.25	0.69	[±0.24]	6.4e-08	***
POPULATION STRUCTURE
Model plusICV
	n,del	n,nc	n,dup	tstats	adj,r2	β	[95 % CI]	P
Accumbens	16	35505	16	-0.71	-1.4e-05	-0.12	[±0.34]	0.48
Amygdala	16	35603	16	-1.64	4.8e-05	-0.29	[±0.35]	0.1
Caudate	16	35626	16	-3.54	0.00032	-0.63	[±0.35]	0.0004	*
Hippocampus	16	35628	15	-3.36	0.00029	-0.6	[±0.35]	0.00079	*
Pallidum	16	35570	15	-2.58	0.00016	-0.46	[±0.35]	0.0099
Putamen	16	35530	15	-2.61	0.00016	-0.47	[±0.35]	0.0091
Thal	16	35621	16	-0.97	-1.5e-06	-0.17	[±0.34]	0.33
SurfArea	17	36533	17	4.93	0.00064	0.84	[±0.34]	8.4e-07	***
Thickness	17	36538	17	-1.51	3.5e-05	-0.26	[±0.34]	0.13
ICV	17	36675	17	7.64	0.0016	1.31	[±0.33]	2.3e-14	***
ENIGMA-CNV ONLY
Model plusICV
	n,del	n,nc	n,dup	tstats	adj,r2	β	[95 % CI]	P
Accumbens	16	4927	8	1.8	0.00045	0.37	[±0.4]	0.072
Amygdala	16	5026	8	0.62	-0.00012	0.13	[±0.4]	0.53
Caudate	16	5120	8	-1.34	0.00016	-0.27	[±0.4]	0.18
Hippocampus	16	5051	7	-1.58	0.00029	-0.33	[±0.41]	0.12
Pallidum	16	5003	7	2.7	0.0012	0.56	[±0.41]	0.0071
Putamen	16	4958	7	0.88	-4.7e-05	0.18	[±0.41]	0.38
Thal	16	5063	8	1.35	0.00016	0.28	[±0.4]	0.18
SurfArea	17	5953	9	6.41	0.0067	1.25	[±0.39]	1.5e-10	***
Thickness	17	5952	9	-0.43	-0.00014	-0.08	[±0.38]	0.66
ICV	17	6086	9	7.63	0.0093	1.49	[±0.38]	2.6e-14	***
UKB ONLY
Model plusICV
	n,del	n,nc	n,dup	tstats	adj,r2	β	[95 % CI]	P
Accumbens	11	30991	13	-0.4	-2.7e-05	-0.08	[±0.4]	0.69
Amygdala	11	30990	13	-1.22	1.6e-05	-0.25	[±0.4]	0.22
Caudate	11	30919	13	-3.26	0.00031	-0.67	[±0.4]	0.0011	*
Hippocampus	11	30989	13	-3.66	0.0004	-0.75	[±0.4]	0.00025	*
Pallidum	11	30980	13	-3.13	0.00028	-0.64	[±0.4]	0.0018
Putamen	11	30985	13	-3.21	0.0003	-0.66	[±0.4]	0.0013	*
Thal	11	30971	13	-0.7	-1.7e-05	-0.14	[±0.4]	0.49
SurfArea	11	30987	13	2.66	0.0002	0.54	[±0.4]	0.0079
Thickness	11	30993	13	-0.84	-9.3e-06	-0.17	[±0.4]	0.4
ICV	11	31002	13	6.65	0.0014	1.36	[±0.39]	3.1e-11	***
INCLUDING RELATIVES
Model plusICV
	n,del	n,nc	n,dup	tstats	adj,r2	β	[95 % CI]	P
Accumbens	32	36737	24	1.04	2.1e-06	0.14	[±0.26]	0.3
Amygdala	32	36843	24	-1.28	1.7e-05	-0.17	[±0.26]	0.2
Caudate	32	36867	24	-3.62	0.00033	-0.48	[±0.26]	0.00029	*
Hippocampus	32	36867	23	-4.15	0.00044	-0.56	[±0.26]	3.3e-05	**
Pallidum	32	36810	23	-0.88	-6e-06	-0.12	[±0.27]	0.38
Putamen	32	36767	23	-1.56	3.9e-05	-0.21	[±0.26]	0.12
Thalamus	32	36860	24	-0.5	-2e-05	-0.07	[±0.26]	0.62
SurfArea	33	37769	25	5.61	0.00081	0.74	[±0.25]	2e-08	***
Thickness	33	37774	25	-1.91	7e-05	-0.25	[±0.26]	0.056
ICV	33	37917	25	11.29	0.0033	1.48	[±0.26]	1.6e-29	***

## Sheet: Table 6
Supplementary Table 6: Sensitivity analyses - T-tests on subcortical volumes between different 1q21.1 distal copy number groups in the main sample. The effect size (Cohen’s D) including 95 % confidence interval is presented. T-tests were performed on normalized values of brain measures plusICV: age, age squared, sex, scanner site and ICV (except for ICV) or noICV: age, age squared, sex, scanner s…
ALL
Model plusICV
	n, CN1	n,CN2	stats	CohensD	[95 % CI]	% diff	P
Deletion vs non-carrier
Accumbens	27	31490	-1.45	-0.28	[±0.38]	-0.0751	0.15
Amygdala	27	31487	0.9	0.17	[±0.37]	0.0409	0.37
Caudate	27	31425	1.74	0.33	[±0.37]	0.116	0.083
Hippocampus	27	31489	1.34	0.26	[±0.38]	0.0482	0.18
Pallidum	27	31484	0.58	0.11	[±0.38]	0.0231	0.56
Putamen	27	31485	0.26	0.05	[±0.38]	0.00929	0.8
Thal	27	31471	-1.04	-0.2	[±0.38]	-0.063	0.3
SurfArea	28	31533	-5.99	-1.13	[±0.37]	-0.225	2.1e-09	***
Thickness	28	31538	1.96	0.37	[±0.37]	0.0134	0.049
ICV	28	31637	-9.77	-1.84	[±0.37]	-0.173	1.6e-22	***
Duplication vs non-carrier
Accumbens	21	33487	0.4	-0.09	[±0.43]	-0.0318	0.69
Amygdala	21	33587	0.84	-0.18	[±0.42]	-0.0494	0.4
Caudate	21	33606	3.24	-0.71	[±0.43]	-0.163	0.0012	*
Hippocampus	20	33607	4.1	-0.92	[±0.44]	-0.146	4.1e-05	**
Pallidum	20	33548	1.57	-0.35	[±0.44]	-0.0805	0.12
Putamen	20	33510	2.42	-0.54	[±0.44]	-0.101	0.016
Thal	21	33603	1.92	-0.42	[±0.43]	-0.067	0.055
SurfArea	22	34420	-0.97	0.21	[±0.42]	0.0232	0.33
Thickness	22	34425	-0.31	0.07	[±0.41]	0.00258	0.75
ICV	22	34477	-4.24	0.9	[±0.42]	0.101	2.3e-05	**
Duplication vs deletion
Accumbens	27	21	-0.81	0.24	[±0.61]	-0.0726	0.42
Amygdala	27	21	1.25	-0.32	[±0.52]	0.0807	0.22
Caudate	27	21	3.96	-1.03	[±0.52]	0.233	0.00026	*
Hippocampus	27	20	4.77	-1.21	[±0.52]	0.189	2e-05	**
Pallidum	27	20	0.96	-0.33	[±0.69]	0.0713	0.34
Putamen	27	20	2.17	-0.55	[±0.51]	0.101	0.035
Thal	27	21	0.51	-0.16	[±0.63]	0.0251	0.61
SurfArea	28	22	-5.73	1.5	[±0.53]	-0.179	6.6e-07	***
Thickness	28	22	0.85	-0.27	[±0.63]	0.00997	0.4
ICV	28	22	-11.38	2.83	[±0.5]	-0.315	3.2e-15	***
ALL
Model noICV
	n, CN1	n,CN2	stats	CohensD	[95 % CI]	% diff	P
Deletion vs non-carrier
Accumbens	27	31490	-3.28	0.63	[±0.38]	-0.111	0.001	*
Amygdala	27	31487	-3.01	0.58	[±0.38]	-0.0731	0.0027
Caudate	27	31425	-3.05	0.59	[±0.37]	-0.079	0.0023
Hippocampus	27	31489	-2.82	0.54	[±0.38]	-0.058	0.0049
Pallidum	27	31484	-3.56	0.68	[±0.38]	-0.0769	0.00038	*
Putamen	27	31485	-3.41	0.66	[±0.37]	-0.0815	0.00065	*
Thal	27	31471	-6.81	1.31	[±0.38]	-0.144	1e-11	***
SurfArea	28	31533	-11.44	2.16	[±0.37]	-0.188	3.1e-30	***
Thickness	28	31538	1.28	-0.24	[±0.37]	0.00863	0.2
ICV	28	31637	-9.77	1.84	[±0.37]	-0.173	1.6e-22	***
Duplication vs non-carrier
Accumbens	21	33487	-0.38	0.08	[±0.43]	0.0165	0.71
Amygdala	21	33587	-0.93	0.2	[±0.43]	0.0267	0.35
Caudate	21	33606	0.71	-0.16	[±0.43]	-0.0222	0.48
Hippocampus	20	33607	1.95	-0.44	[±0.44]	-0.0457	0.051
Pallidum	20	33548	-0.28	0.06	[±0.44]	0.0101	0.78
Putamen	20	33510	0.6	-0.13	[±0.43]	-0.0164	0.55
Thal	21	33603	-1.01	0.22	[±0.43]	0.0216	0.31
SurfArea	22	34420	-3.88	0.83	[±0.41]	0.0669	0.00011	**
Thickness	22	34425	-0.56	0.12	[±0.42]	0.00453	0.58
ICV	22	34477	-4.24	0.9	[±0.42]	0.101	2.3e-05	**
Duplication vs deletion
Accumbens	27	21	-2.56	0.8	[±0.63]	-0.165	0.014
Amygdala	27	21	-3.2	0.85	[±0.53]	-0.118	0.0025
Caudate	27	21	-1.93	0.5	[±0.5]	-0.0593	0.059
Hippocampus	27	20	-0.54	0.15	[±0.55]	-0.0163	0.59
Pallidum	27	20	-2.78	0.88	[±0.65]	-0.119	0.0079
Putamen	27	20	-2.3	0.6	[±0.53]	-0.073	0.026
Thal	27	21	-5.53	1.63	[±0.58]	-0.154	1.4e-06	***
SurfArea	28	22	-15.47	3.13	[±0.41]	-0.254	2.8e-20	***
Thickness	28	22	0.29	-0.09	[±0.63]	0.00336	0.77
ICV	28	22	-11.38	2.83	[±0.5]	-0.315	3.2e-15	***
ADULTS
Model plusICV
	n, CN1	n,CN2	stats	CohensD	[95 % CI]	% diff	P
Deletion vs non-carrier
Accumbens	23	30784	-1.1	-0.23	[±0.41]	-0.0601	0.27
Amygdala	23	30782	0.81	0.17	[±0.41]	0.0417	0.42
Caudate	23	30719	2.03	0.42	[±0.4]	0.151	0.042
Hippocampus	23	30783	1.65	0.34	[±0.4]	0.0654	0.099
Pallidum	23	30777	1.45	0.3	[±0.41]	0.0621	0.15
Putamen	23	30780	0.76	0.16	[±0.41]	0.0353	0.45
Thalamus	23	30766	-0.24	-0.05	[±0.41]	-0.0167	0.81
SurfArea	24	30876	-5.31	-1.08	[±0.4]	-0.22	1.1e-07	***
Thickness	24	30881	1.61	0.33	[±0.4]	0.0119	0.11
ICV	24	30928	-9.04	-1.84	[±0.4]	-0.169	1.6e-19	***
Duplication vs non-carrier
Accumbens	21	33483	0.37	-0.08	[±0.43]	-0.029	0.71
Amygdala	21	33583	0.82	-0.18	[±0.43]	-0.0481	0.41
Caudate	21	33602	3.32	-0.72	[±0.42]	-0.167	0.00089	*
Hippocampus	20	33603	4.04	-0.9	[±0.44]	-0.144	5.4e-05	**
Pallidum	20	33544	1.69	-0.38	[±0.44]	-0.0873	0.091
Putamen	20	33506	2.36	-0.53	[±0.44]	-0.0982	0.018
Thalamus	21	33599	1.96	-0.43	[±0.43]	-0.0683	0.05
SurfArea	22	34416	-1.14	0.24	[±0.42]	0.0272	0.25
Thickness	22	34421	-0.39	0.08	[±0.42]	0.00333	0.7
ICV	22	34473	-4.14	0.88	[±0.42]	0.0991	3.5e-05	**
Duplication vs deletion
Accumbens	23	21	-0.59	0.18	[±0.61]	-0.0512	0.56
Amygdala	23	21	1.16	-0.32	[±0.56]	0.0813	0.25
Caudate	23	21	4.31	-1.16	[±0.54]	0.269	9.7e-05	**
Hippocampus	23	20	4.81	-1.28	[±0.53]	0.202	2e-05	**
Pallidum	23	20	1.75	-0.59	[±0.68]	0.135	0.088
Putamen	23	20	2.5	-0.67	[±0.54]	0.123	0.017
Thalamus	23	21	1.08	-0.34	[±0.64]	0.0547	0.29
SurfArea	24	22	-5.5	1.47	[±0.54]	-0.167	1.8e-06	***
Thickness	24	22	0.6	-0.19	[±0.64]	0.00717	0.55
ICV	24	22	-11.07	2.79	[±0.5]	-0.312	2.7e-14	***
CHILDREN
Model plusICV
Please note: The sample did not contain duplication carriers below age 18 and thus, duplication vs non-carrier and duplication vs deletion analysis could not be conducted
	n, CN1	n,CN2	stats	CohensD	[95 % CI]	% diff	P
Deletion vs non-carrier
Accumbens	4	655	-0.44	-0.22	[±1.41]	-0.0517	0.66
Amygdala	4	655	-0.54	-0.27	[±1.52]	-0.0308	0.59
Caudate	4	655	-0.31	-0.15	[±1.28]	-0.0331	0.76
Hippocampus	4	656	-0.84	-0.42	[±1.82]	-0.0462	0.4
Pallidum	4	656	-1.05	-0.52	[±2.02]	-0.0779	0.29
Putamen	4	654	-1.16	-0.57	[±2.12]	-0.0721	0.25
Thalamus	4	654	-2.14	-1.07	[±3.11]	-0.114	0.033
SurfArea	4	606	-2.9	-1.44	[±3.85]	-0.201	0.0038
Thickness	4	606	0.68	0.34	[±0.3]	0.0124	0.5
ICV	4	658	-4.24	-2.08	[±5.13]	-0.174	2.6e-05	**
NON-AFFECTED
Model plusICV
	n, CN1	n,CN2	stats	CohensD	[95 % CI]	% diff	P
Deletion vs non-carrier
Accumbens	18	31151	-0.84	-0.2	[±0.86]	-0.0524	0.4
Amygdala	18	31147	1.36	0.32	[±-0.18]	0.0857	0.18
Caudate	18	31085	1.22	0.29	[±-0.11]	0.0943	0.22
Hippocampus	18	31149	1.91	0.45	[±-0.44]	0.0802	0.056
Pallidum	18	31144	0.86	0.2	[±0.06]	0.0812	0.39
Putamen	18	31145	0.66	0.16	[±0.15]	0.0292	0.51
Thalamus	18	31131	-0.73	-0.17	[±0.8]	-0.0454	0.47
SurfArea	19	31174	-5.49	-1.26	[±2.97]	-0.279	4e-08	***
Thickness	19	31179	1.78	0.41	[±-0.37]	0.0149	0.074
ICV	19	31278	-7.99	-1.83	[±4.11]	-0.16	1.4e-15	***
Duplication vs non-carrier
Accumbens	16	33447	1.35	-0.34	[±0.49]	-0.125	0.18
Amygdala	16	33547	1.06	-0.26	[±0.48]	-0.0712	0.29
Caudate	16	33566	3.96	-0.99	[±0.49]	-0.24	7.5e-05	**
Hippocampus	15	33568	3.17	-0.82	[±0.51]	-0.129	0.0015
Pallidum	15	33508	2.91	-0.75	[±0.51]	-0.192	0.0036
Putamen	15	33470	3.06	-0.79	[±0.51]	-0.156	0.0022
Thalamus	16	33563	2.6	-0.65	[±0.49]	-0.107	0.0092
SurfArea	17	34380	-0.56	0.14	[±0.47]	0.0156	0.58
Thickness	17	34385	-0.4	0.1	[±0.47]	0.00373	0.69
ICV	17	34437	-3.64	0.88	[±0.48]	0.0983	0.00027	*
Duplication vs deletion
Accumbens	18	16	0.48	-0.15	[±0.64]	0.0616	0.64
Amygdala	18	16	1.93	-0.57	[±0.6]	0.147	0.063
Caudate	18	16	4.48	-1.23	[±0.56]	0.293	9e-05	**
Hippocampus	18	15	4.05	-1.26	[±0.63]	0.197	0.00032	*
Pallidum	18	15	2.28	-0.85	[±0.76]	0.21	0.03
Putamen	18	15	3.06	-0.92	[±0.61]	0.178	0.0045
Thalamus	18	16	1.17	-0.44	[±0.77]	0.072	0.25
SurfArea	19	17	-4.88	1.5	[±0.63]	-0.187	2.4e-05	**
Thickness	19	17	0.83	-0.27	[±0.66]	0.0101	0.41
ICV	19	17	-9.39	2.69	[±0.58]	-0.301	5.6e-11	***
NON-AFFECTED ADULTS
Model plusICV
	n, CN1	n,CN2	stats	CohensD	[95 % CI]	% diff	P
Deletion vs non-carrier
Accumbens	16	30453	-0.87	-0.22	[±0.93]	-0.0565	0.39
Amygdala	16	30450	1.34	0.34	[±-0.19]	0.093	0.18
Caudate	16	30387	1.4	0.35	[±-0.21]	0.12	0.16
Hippocampus	16	30451	2.32	0.58	[±-0.67]	0.104	0.021
Pallidum	16	30445	1.47	0.37	[±-0.25]	0.153	0.14
Putamen	16	30448	1.16	0.29	[±-0.09]	0.0562	0.25
Thalamus	16	30434	-0.1	-0.02	[±0.53]	-0.00748	0.92
SurfArea	17	30525	-4.51	-1.09	[±2.66]	-0.231	6.5e-06	***
Thickness	17	30530	1.85	0.45	[±-0.42]	0.0163	0.065
ICV	17	30577	-7.71	-1.87	[±4.21]	-0.164	1.3e-14	***
Duplication vs non-carrier
Accumbens	16	33446	1.35	-0.34	[±0.49]	-0.125	0.18
Amygdala	16	33546	1.06	-0.27	[±0.49]	-0.0712	0.29
Caudate	16	33565	3.96	-0.99	[±0.49]	-0.24	7.5e-05	**
Hippocampus	15	33567	3.17	-0.82	[±0.51]	-0.129	0.0015
Pallidum	15	33507	2.91	-0.75	[±0.51]	-0.192	0.0036
Putamen	15	33469	3.06	-0.79	[±0.51]	-0.156	0.0022
Thalamus	16	33562	2.6	-0.65	[±0.49]	-0.107	0.0092
SurfArea	17	34379	-0.56	0.14	[±0.47]	0.0156	0.58
Thickness	17	34384	-0.4	0.1	[±0.47]	0.00373	0.69
ICV	17	34436	-3.64	0.88	[±0.48]	0.0983	0.00027	*
Duplication vs deletion
Accumbens	16	16	0.41	-0.13	[±0.67]	0.0597	0.68
Amygdala	16	16	1.9	-0.59	[±0.63]	0.156	0.066
Caudate	16	16	4.62	-1.32	[±0.59]	0.317	6.9e-05	**
Hippocampus	16	15	4.39	-1.4	[±0.65]	0.219	0.00014	*
Pallidum	16	15	2.71	-1.01	[±0.76]	0.258	0.011
Putamen	16	15	3.58	-1.06	[±0.61]	0.209	0.0012	*
Thalamus	16	16	1.62	-0.62	[±0.78]	0.102	0.12
SurfArea	17	17	-4.25	1.34	[±0.64]	-0.157	0.00017	*
Thickness	17	17	0.88	-0.28	[±0.66]	0.0108	0.39
ICV	17	17	-9.52	2.73	[±0.58]	-0.308	7.5e-11	***
MATCHED CONTROLS - 1 control, matching for sex, age, diagnosis-status
Model plusICV
	n, CN1	n,CN2	stats	CohensD	[95 % CI]	% diff	P
Deletion vs non-carrier
Accumbens	27	28	-0.61	-0.16	[±0.83]	-0.0406	0.54
Amygdala	27	28	0.3	0.08	[±0.36]	0.00357	0.77
Caudate	27	28	-0.44	-0.12	[±0.75]	-0.0237	0.66
Hippocampus	27	28	1.48	0.37	[±-0.24]	0.0506	0.15
Pallidum	27	28	-0.3	-0.08	[±0.67]	-0.0169	0.77
Putamen	27	28	-0.75	-0.19	[±0.9]	-0.0267	0.46
Thal	27	28	-0.34	-0.09	[±0.69]	-0.0288	0.73
SurfArea	28	28	-1.72	-0.42	[±1.35]	-0.359	0.091
Thickness	28	28	0.97	0.24	[±0.02]	0.00725	0.34
ICV	28	28	-10.07	-1.52	[±3.34]	-0.201	5.3e-14	***
Duplication vs non-carrier
Accumbens	21	21	0.69	-0.2	[±0.59]	-0.12	0.49
Amygdala	21	20	-0.19	0.06	[±0.59]	0.013	0.85
Caudate	21	21	2.34	-0.64	[±0.55]	-0.0988	0.025
Hippocampus	20	21	2.67	-0.72	[±0.54]	-0.113	0.011
Pallidum	20	20	0.78	-0.22	[±0.59]	-0.0207	0.44
Putamen	20	20	1.56	-0.46	[±0.6]	-0.0561	0.13
Thal	21	21	1.65	-0.46	[±0.56]	-0.0963	0.11
SurfArea	22	22	-1.55	0.44	[±0.55]	0.0825	0.13
Thickness	22	22	-0.06	0.02	[±0.58]	0.000454	0.95
ICV	22	22	-3.63	0.9	[±0.51]	0.0919	0.00076	*
Deletion vs duplication
Accumbens	27	21	0.66	-0.21	[±0.64]	0.0936	0.51
Amygdala	27	21	1	-0.28	[±0.56]	0.0373	0.32
Caudate	27	21	2.47	-0.61	[±0.5]	0.129	0.017
Hippocampus	27	20	3.97	-1.09	[±0.56]	0.163	0.00025	*
Pallidum	27	20	0.45	-0.13	[±0.58]	0.0183	0.65
Putamen	27	20	1.94	-0.52	[±0.54]	0.1	0.059
Thal	27	21	0.29	-0.08	[±0.56]	0.00514	0.77
SurfArea	28	22	-3.15	0.81	[±0.51]	-0.258	0.0028
Thickness	28	22	1.26	-0.33	[±0.53]	0.0101	0.21
ICV	28	22	-8.78	1.59	[±0.37]	-0.207	1.5e-11	***
MATCHED CONTROLS - 1 control, matching for sex, age, diagnosis-status, ICV
Model plusICV
	n, CN1	n,CN2	stats	CohensD	[95 % CI]	% diff	P
Deletion vs non-carrier
Accumbens	27	27	-1.04	-0.26	[±1.04]	-0.192	0.3
Amygdala	27	27	0.59	0.16	[±0.21]	0.0705	0.56
Caudate	27	27	0.35	0.08	[±0.35]	0.0187	0.73
Hippocampus	27	27	1.05	0.26	[±-0.01]	0.0391	0.3
Pallidum	27	27	0.48	0.12	[±0.28]	0.0144	0.63
Putamen	27	27	0.24	0.06	[±0.4]	0.0355	0.81
Thal	27	27	-1.28	-0.32	[±1.16]	-0.0559	0.2
SurfArea	28	28	-5.64	-1.14	[±2.69]	-0.251	6.4e-07	***
Thickness	28	28	0.87	0.22	[±0.07]	0.00656	0.39
ICV	28	28	-2.57	-0.62	[±1.72]	-0.0511	0.013
Duplication vs non-carrier
Accumbens	21	21	-0.41	0.12	[±0.59]	0.024	0.68
Amygdala	21	20	-0.24	0.07	[±0.6]	0.0164	0.81
Caudate	21	21	1.03	-0.3	[±0.59]	-0.0283	0.31
Hippocampus	20	21	3.31	-0.86	[±0.52]	-0.276	0.002
Pallidum	20	20	1.2	-0.36	[±0.6]	-0.0238	0.24
Putamen	20	21	2.07	-0.58	[±0.57]	-0.0571	0.045
Thal	21	21	0.34	-0.1	[±0.59]	-0.0227	0.74
SurfArea	22	22	-0.12	0.04	[±0.57]	0.00749	0.91
Thickness	22	22	-0.12	0.04	[±0.57]	0.0029	0.9
ICV	22	22	-1.02	0.28	[±0.58]	0.0201	0.31
Duplication vs deletion
Accumbens	27	21	-0.63	0.19	[±0.56]	-0.0394	0.53
Amygdala	27	21	0.14	-0.03	[±0.57]	0.00277	0.89
Caudate	27	21	0.8	-0.21	[±0.53]	0.0398	0.43
Hippocampus	27	20	2.42	-0.73	[±0.61]	0.0877	0.02
Pallidum	27	20	0.64	-0.17	[±0.54]	0.0148	0.53
Putamen	27	20	1.66	-0.43	[±0.52]	0.0687	0.1
Thal	27	21	-0.26	0.08	[±0.61]	-0.0242	0.8
SurfArea	28	22	-3.11	0.75	[±0.48]	-0.115	0.0032
Thickness	28	22	0.4	-0.1	[±0.5]	0.0017	0.69
ICV	28	22	-6.23	1.38	[±0.44]	-0.178	1.1e-07	***
POPULATION STRUCTURE
Model plusICV
	n, CN1	n,CN2	stats	CohensD	[95 % CI]	% diff	P
Deletion vs non-carrier
Accumbens	16	31077	-0.39	0.1	[±0.49]	-0.0246	0.69
Amygdala	16	31074	1.32	-0.33	[±0.49]	0.0907	0.19
Caudate	16	31012	1.12	-0.28	[±0.49]	0.0879	0.26
Hippocampus	16	31077	1.55	-0.39	[±0.49]	0.0696	0.12
Pallidum	16	31071	0.96	-0.24	[±0.49]	0.0977	0.33
Putamen	16	31072	0.71	-0.18	[±0.49]	0.0332	0.48
Thal	16	31058	-1.07	0.27	[±0.49]	-0.0746	0.28
SurfArea	17	31126	-6.21	1.5	[±0.48]	-0.325	5.3e-10	***
Thickness	17	31131	2.63	-0.64	[±0.48]	0.0231	0.0085
ICV	17	31224	-7.36	1.78	[±0.48]	-0.151	1.9e-13	***
Duplication vs non-carrier
Accumbens	16	33447	1.35	-0.34	[±0.49]	-0.124	0.18
Amygdala	16	33547	1.05	-0.26	[±0.49]	-0.0709	0.3
Caudate	16	33566	3.96	-0.99	[±0.49]	-0.24	7.5e-05	**
Hippocampus	15	33568	3.17	-0.82	[±0.51]	-0.129	0.0015
Pallidum	15	33508	2.89	-0.75	[±0.51]	-0.191	0.0038
Putamen	15	33470	3.05	-0.79	[±0.51]	-0.156	0.0023
Thal	16	33563	2.6	-0.65	[±0.49]	-0.106	0.0092
SurfArea	17	34380	-0.56	0.14	[±0.47]	0.0156	0.57
Thickness	17	34385	-0.39	0.09	[±0.48]	0.00365	0.7
ICV	17	34437	-3.6	0.87	[±0.48]	0.0965	0.00032	*
Duplication vs deletion
Accumbens	16	16	0.78	-0.25	[±0.65]	0.0973	0.44
Amygdala	16	16	1.85	-0.58	[±0.64]	0.151	0.074
Caudate	16	16	4.51	-1.25	[±0.56]	0.294	9.2e-05	**
Hippocampus	16	15	3.63	-1.22	[±0.69]	0.19	0.0011	*
Pallidum	16	15	2.56	-0.94	[±0.75]	0.236	0.016
Putamen	16	15	3.12	-0.96	[±0.63]	0.185	0.0041
Thal	16	16	0.93	-0.34	[±0.75]	0.0524	0.36
SurfArea	17	17	-5.62	1.68	[±0.62]	-0.208	3.3e-06	***
Thickness	17	17	1.54	-0.52	[±0.69]	0.0193	0.13
ICV	17	17	-9.09	2.62	[±0.58]	-0.287	2.2e-10	***
ENIGMA-CNV ONLY
Model plusICV
	n, CN1	n,CN2	stats	CohensD	[95 % CI]	% diff	P
Deletion vs non-carrier
Accumbens	16	2514	-0.97	-0.24	[±0.97]	-0.0687	0.33
Amygdala	16	2512	-0.71	-0.18	[±0.85]	-0.0341	0.48
Caudate	16	2516	0.63	0.16	[±0.17]	0.0381	0.53
Hippocampus	16	2515	-0.52	-0.13	[±0.75]	-0.0187	0.6
Pallidum	16	2518	-1.93	-0.48	[±1.45]	-0.0789	0.053
Putamen	16	2516	-1.22	-0.3	[±1.1]	-0.0615	0.22
Thal	16	2514	-1.87	-0.46	[±1.42]	-0.076	0.062
SurfArea	17	2560	-5.87	-1.42	[±3.31]	-0.222	5e-09	***
Thickness	17	2560	1.27	0.31	[±-0.14]	0.0113	0.2
ICV	17	2651	-7.26	-1.75	[±3.97]	-0.171	4.9e-13	***
Duplication vs non-carrier
Accumbens	8	2496	-0.93	0.33	[±0.69]	0.0747	0.35
Amygdala	8	2597	0.58	-0.2	[±0.69]	-0.0337	0.56
Caudate	8	2687	1.16	-0.41	[±0.69]	-0.0795	0.25
Hippocampus	7	2618	2.6	-0.98	[±0.74]	-0.138	0.0095
Pallidum	7	2568	-1.02	0.38	[±0.75]	0.0512	0.31
Putamen	7	2525	0.28	-0.11	[±0.74]	-0.0159	0.78
Thal	8	2632	0.61	-0.21	[±0.69]	-0.0241	0.54
SurfArea	9	3433	-1.55	0.51	[±0.66]	0.051	0.12
Thickness	9	3432	-0.57	0.19	[±0.65]	0.00851	0.57
ICV	9	3475	-2.25	0.75	[±0.65]	0.0976	0.024
Duplication vs deletion
Accumbens	16	8	-1.31	0.73	[±1.13]	-0.179	0.2
Amygdala	16	8	-0.3	0.12	[±0.84]	-0.0234	0.77
Caudate	16	8	1.44	-0.61	[±0.88]	0.119	0.16
Hippocampus	16	7	2.5	-0.95	[±0.79]	0.126	0.021
Pallidum	16	7	-1.96	1	[±1.06]	-0.159	0.063
Putamen	16	7	-0.63	0.23	[±0.79]	-0.0383	0.54
Thal	16	8	-0.72	0.35	[±1]	-0.039	0.48
SurfArea	17	9	-7.39	2.2	[±0.61]	-0.234	1.2e-07	***
Thickness	17	9	0.1	-0.05	[±0.98]	0.00115	0.92
ICV	17	9	-7.28	2.71	[±0.77]	-0.333	1.6e-07	***
UKB ONLY
Model plusICV
	n, CN1	n,CN2	stats	CohensD	[95 % CI]	% diff	P
Deletion vs non-carrier
Accumbens	11	28976	-0.55	-0.17	[±0.93]	-0.041	0.58
Amygdala	11	28975	1.44	0.43	[±-0.27]	0.126	0.15
Caudate	11	28909	1.28	0.38	[±-0.17]	0.129	0.2
Hippocampus	11	28974	1.75	0.53	[±-0.47]	0.0958	0.08
Pallidum	11	28966	2.04	0.61	[±-0.63]	0.259	0.041
Putamen	11	28969	1.7	0.51	[±-0.43]	0.1	0.09
Thal	11	28957	-0.85	-0.26	[±1.11]	-0.079	0.39
SurfArea	11	28973	-3.56	-1.07	[±2.73]	-0.227	0.00037	*
Thickness	11	28978	1.22	0.37	[±-0.15]	0.0135	0.22
ICV	11	28986	-6.08	-1.83	[±4.25]	-0.156	1.2e-09	***
Duplication vs non-carrier
Accumbens	13	30991	1.07	-0.3	[±0.55]	-0.0913	0.28
Amygdala	13	30990	0.35	-0.1	[±0.55]	-0.0327	0.73
Caudate	13	30919	3.27	-0.91	[±0.55]	-0.471	0.0011	*
Hippocampus	13	30989	3.38	-0.94	[±0.55]	-0.202	0.00071	*
Pallidum	13	30980	2.4	-0.66	[±0.54]	-0.383	0.017
Putamen	13	30985	2.83	-0.79	[±0.55]	-0.182	0.0046
Thal	13	30971	1.75	-0.48	[±0.54]	-0.16	0.08
SurfArea	13	30987	-0.32	0.09	[±0.54]	0.0189	0.75
Thickness	13	30993	0.01	0	[±0.54]	-0.000129	0.99
ICV	13	31002	-3.42	0.95	[±0.54]	0.076	0.00063	*
Duplication vs deletion
Accumbens	11	13	0.31	-0.13	[±0.83]	0.045	0.76
Amygdala	11	13	1.38	-0.53	[±0.79]	0.159	0.18
Caudate	11	13	4.02	-1.29	[±0.67]	0.657	0.00058	*
Hippocampus	11	13	3.94	-1.46	[±0.77]	0.315	0.0007	*
Pallidum	11	13	3.02	-1.27	[±0.87]	0.728	0.0063
Putamen	11	13	4.04	-1.29	[±0.66]	0.296	0.00055	*
Thal	11	13	0.53	-0.22	[±0.87]	0.0673	0.6
SurfArea	11	13	-2.91	1.17	[±0.83]	-0.241	0.0082
Thickness	11	13	0.93	-0.37	[±0.83]	0.0137	0.36
ICV	11	13	-8.09	2.79	[±0.71]	-0.22	4.9e-08	***
INCLUDING RELATIVES
Model plusICV
	n, CN1	n,CN2	stats	CohensD	[95 % CI]	% diff	P
Deletion vs non-carrier
Accumbens	32	32290	-1.37	0.24	[±0.35]	-0.0647	0.17
Amygdala	32	32287	0.87	-0.15	[±0.34]	0.0353	0.38
Caudate	32	32225	1.8	-0.32	[±0.35]	0.109	0.072
Hippocampus	32	32289	1.31	-0.23	[±0.34]	0.0435	0.19
Pallidum	32	32284	0.58	-0.1	[±0.34]	0.0234	0.56
Putamen	32	32285	-0.45	0.08	[±0.35]	-0.0198	0.65
Thalamus	32	32270	-0.94	0.17	[±0.34]	-0.0537	0.35
SurfArea	33	32333	-5.46	0.95	[±0.34]	-0.19	4.7e-08	***
Thickness	33	32338	2.66	-0.46	[±0.34]	0.0166	0.0078
ICV	33	32437	-10.41	1.81	[±0.34]	-0.173	2.5e-25	***
Duplication vs non-carrier
Accumbens	24	33584	0.31	-0.06	[±0.4]	-0.0225	0.76
Amygdala	24	33692	0.91	-0.19	[±0.4]	-0.0497	0.36
Caudate	24	33712	3.51	-0.71	[±0.39]	-0.165	0.00046	*
Hippocampus	23	33712	4.19	-0.87	[±0.41]	-0.138	2.8e-05	**
Pallidum	23	33653	1.63	-0.34	[±0.41]	-0.0763	0.1
Putamen	23	33612	3.04	-0.63	[±0.4]	-0.121	0.0024
Thalamus	24	33707	2.07	-0.42	[±0.4]	-0.0677	0.039
SurfArea	25	34526	-1.18	0.24	[±0.39]	0.0265	0.24
Thickness	25	34531	-0.11	0.02	[±0.39]	0.000637	0.91
ICV	25	34583	-4.23	0.85	[±0.39]	0.0953	2.3e-05	**
Duplication vs deletion
Accumbens	32	24	-0.83	0.23	[±0.57]	-0.0705	0.41
Amygdala	32	24	1.45	-0.34	[±0.47]	0.0857	0.15
Caudate	32	24	3.9	-1.02	[±0.52]	0.235	0.00027	*
Hippocampus	32	23	5.39	-1.21	[±0.45]	0.189	1.7e-06	***
Pallidum	32	23	0.87	-0.28	[±0.66]	0.0609	0.39
Putamen	32	23	2.18	-0.53	[±0.49]	0.0974	0.033
Thalamus	32	24	0.78	-0.21	[±0.55]	0.0333	0.44
SurfArea	33	25	-5.45	1.37	[±0.5]	-0.161	1.2e-06	***
Thickness	33	25	1.48	-0.44	[±0.6]	0.017	0.15
ICV	33	25	-12.16	2.84	[±0.47]	-0.314	2.4e-17	***

## Sheet: Table S7
Supplementary Table 7: Sensitivity analyses - 1q21.1 distal dosage effect on regional cortical surface area and mean cortical thickness. The effect size (β of the linear regression) is presented with 95 % confidence interval. A linear regression based on the copy number state of the individuals (deletion=1, normal=2, duplication=3) was performed on normalized brain measures corrected for plusICV:…
Cortical surface area											Cortical thickness
ALL											ALL
Model plusICV											Model plusICV
	n,del	n,nc	n,dup	tstats	adj,r2	β	[95 % CI]	P				n,del	n,nc	n,dup	tstats	adj,r2	β	[95 % CI]	P
bankssts	28	36557	22	1.53	3.6e-05	0.22	[±0.27]	0.13			bankssts	28	36688	22	-2.12	9.5e-05	-0.3	[±0.28]	0.034
caudalanteriorcingulate	28	36796	22	2.96	0.00021	0.42	[±0.28]	0.003			caudalanteriorcingulate	28	36916	22	-0.53	-1.9e-05	-0.08	[±0.28]	0.59
caudalmiddlefrontal	28	36819	22	6.64	0.0012	0.94	[±0.27]	3.2e-11	***		caudalmiddlefrontal	28	36921	22	-1.17	9.8e-06	-0.16	[±0.27]	0.24
cuneus	28	36875	22	2.98	0.00021	0.42	[±0.28]	0.0029			cuneus	28	36910	22	2.28	0.00011	0.32	[±0.28]	0.023
entorhinal	28	36402	22	0.44	-2.2e-05	0.06	[±0.28]	0.66			entorhinal	28	36717	22	-2.37	0.00013	-0.34	[±0.28]	0.018
fusiform	28	36693	22	1.69	5e-05	0.24	[±0.28]	0.092			fusiform	28	36930	22	-0.18	-2.6e-05	-0.03	[±0.28]	0.86
inferiorparietal	28	36067	21	0.29	-2.5e-05	0.04	[±0.28]	0.77			inferiorparietal	28	36192	21	-0.79	-1e-05	-0.11	[±0.28]	0.43
inferiortemporal	28	36853	22	2.5	0.00014	0.35	[±0.28]	0.013			inferiortemporal	28	36870	22	-0.82	-8.8e-06	-0.12	[±0.28]	0.41
isthmuscingulate	28	36878	22	-1.28	1.7e-05	-0.18	[±0.28]	0.2			isthmuscingulate	28	36938	22	-0.56	-1.8e-05	-0.08	[±0.28]	0.57
lateraloccipital	28	36890	22	2.29	0.00012	0.32	[±0.28]	0.022			lateraloccipital	28	36931	22	1.09	5.2e-06	0.15	[±0.28]	0.27
lateralorbitofrontal	28	36900	22	3.97	0.0004	0.56	[±0.28]	7.3e-05	**		lateralorbitofrontal	28	36868	22	-0.64	-1.6e-05	-0.09	[±0.28]	0.52
lingual	28	36893	22	1.28	1.7e-05	0.18	[±0.28]	0.2			lingual	28	36920	22	0.24	-2.5e-05	0.03	[±0.28]	0.81
medialorbitofrontal	28	36776	22	3.81	0.00037	0.54	[±0.28]	0.00014	*		medialorbitofrontal	28	36831	22	-1.52	3.6e-05	-0.22	[±0.28]	0.13
middletemporal	28	36534	22	1.7	5.2e-05	0.24	[±0.28]	0.089			middletemporal	28	36659	22	-1.93	7.5e-05	-0.27	[±0.27]	0.053
parahippocampal	28	36789	22	0.64	-1.6e-05	0.09	[±0.28]	0.52			parahippocampal	28	36928	22	1.43	2.8e-05	0.2	[±0.28]	0.15
paracentral	28	36787	22	3.72	0.00035	0.53	[±0.27]	0.0002	*		paracentral	28	36932	22	0.77	-1.1e-05	0.11	[±0.28]	0.44
parsopercularis	28	36833	22	5.7	0.00085	0.81	[±0.27]	1.2e-08	***		parsopercularis	28	36930	22	-0.13	-2.7e-05	-0.02	[±0.28]	0.9
parsorbitalis	28	36909	22	2.19	0.0001	0.31	[±0.28]	0.029			parsorbitalis	28	36936	22	-0.26	-2.5e-05	-0.04	[±0.28]	0.79
parstriangularis	28	36873	22	2.62	0.00016	0.37	[±0.28]	0.0088			parstriangularis	28	36909	22	-2.51	0.00014	-0.35	[±0.27]	0.012
pericalcarine	28	36878	22	1.59	4.2e-05	0.23	[±0.27]	0.11			pericalcarine	28	36831	22	4.02	0.00041	0.57	[±0.28]	5.8e-05	**
postcentral	28	36728	22	-0.39	-2.3e-05	-0.05	[±0.27]	0.7			postcentral	28	36876	22	-1.49	3.3e-05	-0.21	[±0.28]	0.14
posteriorcingulate	28	36880	22	3.87	0.00038	0.55	[±0.27]	0.00011	**		posteriorcingulate	28	36926	22	0	-2.7e-05	0	[±0.28]	1
precentral	28	36742	22	3.25	0.00026	0.46	[±0.28]	0.0012	*		precentral	28	36892	22	-1.24	1.5e-05	-0.18	[±0.28]	0.21
precuneus	28	36890	22	1.65	4.7e-05	0.23	[±0.28]	0.099			precuneus	28	36930	22	-1.39	2.6e-05	-0.2	[±0.28]	0.16
rostralanteriorcingulate	28	36749	22	3.94	0.00039	0.56	[±0.27]	8.1e-05	**		rostralanteriorcingulate	28	36899	22	-1.27	1.7e-05	-0.18	[±0.28]	0.2
rostralmiddlefrontal	28	36887	22	6.13	0.00099	0.87	[±0.27]	8.7e-10	***		rostralmiddlefrontal	28	36921	22	-1.37	2.4e-05	-0.19	[±0.27]	0.17
superiorfrontal	28	36774	22	7.38	0.0015	1.04	[±0.28]	1.6e-13	***		superiorfrontal	28	36915	22	-1.1	5.9e-06	-0.16	[±0.28]	0.27
superiorparietal	28	36809	22	0.65	-1.6e-05	0.09	[±0.28]	0.51			superiorparietal	28	36916	22	-0.62	-1.7e-05	-0.09	[±0.28]	0.54
superiortemporal	28	35918	21	3.34	0.00028	0.47	[±0.28]	0.00084	*		superiortemporal	28	35983	21	-3.62	0.00034	-0.52	[±0.28]	0.0003	*
supramarginal	28	36018	21	3.76	0.00036	0.53	[±0.28]	0.00017	*		supramarginal	28	36192	21	-1.68	5.1e-05	-0.24	[±0.28]	0.092
frontalpole	28	36924	22	3.98	0.0004	0.56	[±0.28]	6.8e-05	**		frontalpole	28	36919	22	-0.8	-9.8e-06	-0.11	[±0.27]	0.42
temporalpole	28	36827	22	-0.72	-1.3e-05	-0.1	[±0.28]	0.47			temporalpole	28	36854	22	-2.22	0.00011	-0.31	[±0.27]	0.026
transversetemporal	28	36937	22	5.07	0.00067	0.72	[±0.27]	4e-07	***		transversetemporal	28	36872	22	-2.89	0.0002	-0.41	[±0.28]	0.0038
insula	28	36182	21	1.72	5.4e-05	0.24	[±0.28]	0.085			insula	28	36208	21	-1.19	1.1e-05	-0.17	[±0.28]	0.23
SurfArea	28	36940	22	5.72	0.00086	0.81	[±0.28]	1.1e-08	***		Thickness	28	36945	22	-1.1	5.7e-06	-0.16	[±0.28]	0.27
Thickness	28	36945	22	-1.1	5.7e-06	-0.16	[±0.28]	0.27			SurfArea	28	36940	22	5.72	0.00086	0.81	[±0.28]	1.1e-08	***
ICV	28	37088	22	10.4	0.0029	1.47	[±0.27]	2.8e-25	***		ICV	28	37088	22	10.4	0.0029	1.47	[±0.27]	2.8e-25	***
ALL											ALL
Model noICV											Model noICV
	n,del	n,nc	n,dup	tstats	adj,r2	β	[95 % CI]	P				n,del	n,nc	n,dup	tstats	adj,r2	β	[95 % CI]	P
bankssts	28	36557	22	6.62	0.0012	0.93	[±0.28]	3.7e-11	***		bankssts	28	36688	22	-1.32	2e-05	-0.19	[±0.28]	0.19
caudalanteriorcingulate	28	36796	22	7.66	0.0016	1.08	[±0.28]	1.9e-14	***		caudalanteriorcingulate	28	36916	22	-2.43	0.00013	-0.34	[±0.27]	0.015
caudalmiddlefrontal	28	36819	22	11.28	0.0034	1.59	[±0.28]	1.8e-29	***		caudalmiddlefrontal	28	36921	22	-0.3	-2.5e-05	-0.04	[±0.27]	0.76
cuneus	28	36875	22	6.79	0.0012	0.96	[±0.28]	1.1e-11	***		cuneus	28	36910	22	3.08	0.00023	0.44	[±0.27]	0.0021
entorhinal	28	36402	22	4.54	0.00054	0.64	[±0.28]	5.5e-06	***		entorhinal	28	36717	22	-2.7	0.00017	-0.38	[±0.28]	0.007
fusiform	28	36693	22	7.46	0.0015	1.05	[±0.28]	8.9e-14	***		fusiform	28	36930	22	0.05	-2.7e-05	0.01	[±0.27]	0.96
inferiorparietal	28	36067	21	6.4	0.0011	0.92	[±0.28]	1.6e-10	***		inferiorparietal	28	36192	21	-0.15	-2.7e-05	-0.02	[±0.28]	0.88
inferiortemporal	28	36853	22	8.27	0.0018	1.17	[±0.27]	1.4e-16	***		inferiortemporal	28	36870	22	-0.8	-9.9e-06	-0.11	[±0.27]	0.43
isthmuscingulate	28	36878	22	5.24	0.00072	0.74	[±0.28]	1.6e-07	***		isthmuscingulate	28	36938	22	-1.99	8e-05	-0.28	[±0.28]	0.046
lateraloccipital	28	36890	22	7.69	0.0016	1.09	[±0.27]	1.5e-14	***		lateraloccipital	28	36931	22	2.01	8.2e-05	0.28	[±0.28]	0.045
lateralorbitofrontal	28	36900	22	9.13	0.0022	1.29	[±0.28]	7.2e-20	***		lateralorbitofrontal	28	36868	22	-1.69	5e-05	-0.24	[±0.28]	0.091
lingual	28	36893	22	5.65	0.00084	0.8	[±0.28]	1.6e-08	***		lingual	28	36920	22	1.02	9.9e-07	0.14	[±0.28]	0.31
medialorbitofrontal	28	36776	22	9.59	0.0025	1.35	[±0.28]	9.8e-22	***		medialorbitofrontal	28	36831	22	-2.84	0.00019	-0.4	[±0.28]	0.0045
middletemporal	28	36534	22	7.95	0.0017	1.12	[±0.28]	1.9e-15	***		middletemporal	28	36659	22	-1.5	3.4e-05	-0.21	[±0.27]	0.13
parahippocampal	28	36789	22	6.06	0.00097	0.86	[±0.27]	1.4e-09	***		parahippocampal	28	36928	22	0.66	-1.5e-05	0.09	[±0.28]	0.51
paracentral	28	36787	22	8.62	0.002	1.22	[±0.27]	7.1e-18	***		paracentral	28	36932	22	1.8	6.1e-05	0.25	[±0.28]	0.071
parsopercularis	28	36833	22	9.96	0.0027	1.41	[±0.27]	2.5e-23	***		parsopercularis	28	36930	22	0.95	-2.8e-06	0.13	[±0.28]	0.34
parsorbitalis	28	36909	22	6.98	0.0013	0.99	[±0.27]	2.9e-12	***		parsorbitalis	28	36936	22	-0.84	-7.9e-06	-0.12	[±0.28]	0.4
parstriangularis	28	36873	22	6.6	0.0012	0.93	[±0.28]	4.1e-11	***		parstriangularis	28	36909	22	-2.39	0.00013	-0.34	[±0.28]	0.017
pericalcarine	28	36878	22	5.08	0.00067	0.72	[±0.28]	3.8e-07	***		pericalcarine	28	36831	22	4.81	0.0006	0.68	[±0.28]	1.5e-06	***
postcentral	28	36728	22	6.02	0.00096	0.85	[±0.28]	1.8e-09	***		postcentral	28	36876	22	-0.15	-2.6e-05	-0.02	[±0.28]	0.88
posteriorcingulate	28	36880	22	9.03	0.0022	1.28	[±0.27]	1.8e-19	***		posteriorcingulate	28	36926	22	-0.52	-2e-05	-0.07	[±0.27]	0.6
precentral	28	36742	22	8.96	0.0021	1.27	[±0.27]	3.5e-19	***		precentral	28	36892	22	-0.18	-2.6e-05	-0.02	[±0.27]	0.86
precuneus	28	36890	22	7.54	0.0015	1.07	[±0.27]	4.9e-14	***		precuneus	28	36930	22	-0.27	-2.5e-05	-0.04	[±0.28]	0.79
rostralanteriorcingulate	28	36749	22	9.15	0.0022	1.29	[±0.28]	5.7e-20	***		rostralanteriorcingulate	28	36899	22	-3.18	0.00025	-0.45	[±0.28]	0.0014
rostralmiddlefrontal	28	36887	22	11.31	0.0034	1.6	[±0.27]	1.3e-29	***		rostralmiddlefrontal	28	36921	22	-1.82	6.2e-05	-0.26	[±0.28]	0.07
superiorfrontal	28	36774	22	12.57	0.0042	1.77	[±0.28]	3.7e-36	***		superiorfrontal	28	36915	22	-1.65	4.7e-05	-0.23	[±0.27]	0.099
superiorparietal	28	36809	22	6.17	0.001	0.87	[±0.28]	6.9e-10	***		superiorparietal	28	36916	22	0.65	-1.5e-05	0.09	[±0.28]	0.51
superiortemporal	28	35918	21	9.53	0.0025	1.36	[±0.28]	1.7e-21	***		superiortemporal	28	35983	21	-2.31	0.00012	-0.33	[±0.28]	0.021
supramarginal	28	36018	21	9.24	0.0023	1.32	[±0.28]	2.5e-20	***		supramarginal	28	36192	21	-0.99	-7e-07	-0.14	[±0.28]	0.32
frontalpole	28	36924	22	7.07	0.0013	1	[±0.28]	1.5e-12	***		frontalpole	28	36919	22	-1.71	5.2e-05	-0.24	[±0.28]	0.088
temporalpole	28	36827	22	3.11	0.00023	0.44	[±0.28]	0.0019			temporalpole	28	36854	22	-2.65	0.00016	-0.38	[±0.28]	0.008
transversetemporal	28	36937	22	9.46	0.0024	1.34	[±0.27]	3.4e-21	***		transversetemporal	28	36872	22	-1.7	5.1e-05	-0.24	[±0.28]	0.089
insula	28	36182	21	8.21	0.0018	1.17	[±0.28]	2.2e-16	***		insula	28	36208	21	-0.88	-6.4e-06	-0.13	[±0.28]	0.38
SurfArea	28	36940	22	11.65	0.0036	1.64	[±0.28]	2.5e-31	***		Thickness	28	36945	22	-0.46	-2.1e-05	-0.07	[±0.28]	0.64
Thickness	28	36945	22	-0.46	-2.1e-05	-0.07	[±0.28]	0.64			SurfArea	28	36940	22	11.65	0.0036	1.64	[±0.28]	2.5e-31	***
ICV	28	37088	22	10.4	0.0029	1.47	[±0.27]	2.8e-25	***		ICV	28	37088	22	10.4	0.0029	1.47	[±0.27]	2.8e-25	***
ADULTS
Model plusICV
	n,del	n,nc	n,dup	tstats	adj,r2	β	[95 % CI]	P				n,del	n,nc	n,dup	tstats	adj,r2	β	[95 % CI]	P
bankssts	24	35900	22	1.26	1.6e-05	0.19	[±0.28]	0.21			bankssts	24	36031	22	-1.85	6.7e-05	-0.27	[±0.29]	0.064
caudalanteriorcingulate	24	36140	22	2.65	0.00017	0.39	[±0.29]	0.008			caudalanteriorcingulate	24	36259	22	-0.45	-2.2e-05	-0.07	[±0.29]	0.66
caudalmiddlefrontal	24	36162	22	6.05	0.00098	0.89	[±0.29]	1.5e-09	***		caudalmiddlefrontal	24	36263	22	-0.84	-8.1e-06	-0.12	[±0.29]	0.4
cuneus	24	36217	22	2.33	0.00012	0.34	[±0.29]	0.02			cuneus	24	36252	22	2.43	0.00014	0.36	[±0.29]	0.015
entorhinal	24	35749	22	0.51	-2.1e-05	0.08	[±0.28]	0.61			entorhinal	24	36059	22	-1.87	7e-05	-0.28	[±0.29]	0.061
fusiform	24	36035	22	1.29	1.8e-05	0.19	[±0.29]	0.2			fusiform	24	36272	22	-0.21	-2.6e-05	-0.03	[±0.29]	0.83
inferiorparietal	24	35409	21	0.38	-2.4e-05	0.06	[±0.29]	0.71			inferiorparietal	24	35535	21	-0.44	-2.3e-05	-0.07	[±0.3]	0.66
inferiortemporal	24	36195	22	2.55	0.00015	0.38	[±0.28]	0.011			inferiortemporal	24	36213	22	-0.64	-1.6e-05	-0.09	[±0.28]	0.52
isthmuscingulate	24	36221	22	-1.32	2.1e-05	-0.19	[±0.28]	0.19			isthmuscingulate	24	36281	22	-0.42	-2.3e-05	-0.06	[±0.29]	0.67
lateraloccipital	24	36233	22	1.7	5.2e-05	0.25	[±0.29]	0.089			lateraloccipital	24	36273	22	1.4	2.6e-05	0.21	[±0.28]	0.16
lateralorbitofrontal	24	36242	22	3.41	0.00029	0.5	[±0.29]	0.00065	*		lateralorbitofrontal	24	36210	22	-0.58	-1.8e-05	-0.09	[±0.29]	0.56
lingual	24	36235	22	1.01	3.9e-07	0.15	[±0.29]	0.31			lingual	24	36263	22	0.65	-1.6e-05	0.1	[±0.28]	0.52
medialorbitofrontal	24	36119	22	3.21	0.00026	0.47	[±0.29]	0.0013	*		medialorbitofrontal	24	36174	22	-1.56	3.9e-05	-0.23	[±0.29]	0.12
middletemporal	24	35876	22	1.75	5.8e-05	0.26	[±0.29]	0.08			middletemporal	24	36001	22	-1.63	4.6e-05	-0.24	[±0.29]	0.1
parahippocampal	24	36132	22	0.82	-8.9e-06	0.12	[±0.29]	0.41			parahippocampal	24	36272	22	1.02	1.2e-06	0.15	[±0.29]	0.31
paracentral	24	36130	22	3.78	0.00037	0.56	[±0.29]	0.00016	*		paracentral	24	36274	22	1.26	1.6e-05	0.19	[±0.28]	0.21
parsopercularis	24	36175	22	5.66	0.00086	0.83	[±0.29]	1.6e-08	***		parsopercularis	24	36274	22	-0.04	-2.7e-05	-0.01	[±0.29]	0.97
parsorbitalis	24	36252	22	1.9	7.1e-05	0.28	[±0.29]	0.058			parsorbitalis	24	36279	22	-0.24	-2.6e-05	-0.04	[±0.29]	0.81
parstriangularis	24	36216	22	2.26	0.00011	0.33	[±0.29]	0.024			parstriangularis	24	36253	22	-2.2	0.00011	-0.32	[±0.28]	0.028
pericalcarine	24	36220	22	1.35	2.3e-05	0.2	[±0.29]	0.18			pericalcarine	24	36173	22	4.23	0.00047	0.62	[±0.29]	2.3e-05	**
postcentral	24	36072	22	-0.53	-2e-05	-0.08	[±0.29]	0.6			postcentral	24	36219	22	-1.54	3.8e-05	-0.23	[±0.29]	0.12
posteriorcingulate	24	36226	22	3.53	0.00032	0.52	[±0.29]	0.00041	*		posteriorcingulate	24	36272	22	0.03	-2.8e-05	0	[±0.29]	0.98
precentral	24	36084	22	2.89	0.0002	0.43	[±0.29]	0.0038			precentral	24	36235	22	-0.78	-1.1e-05	-0.12	[±0.29]	0.43
precuneus	24	36232	22	1.68	5e-05	0.25	[±0.29]	0.094			precuneus	24	36272	22	-0.91	-4.9e-06	-0.13	[±0.29]	0.36
rostralanteriorcingulate	24	36092	22	3.64	0.00034	0.54	[±0.29]	0.00027	*		rostralanteriorcingulate	24	36243	22	-1.11	6.7e-06	-0.16	[±0.28]	0.27
rostralmiddlefrontal	24	36229	22	5.46	0.00079	0.8	[±0.29]	4.8e-08	***		rostralmiddlefrontal	24	36264	22	-1.22	1.4e-05	-0.18	[±0.29]	0.22
superiorfrontal	24	36116	22	6.79	0.0012	1	[±0.29]	1.1e-11	***		superiorfrontal	24	36259	22	-0.42	-2.3e-05	-0.06	[±0.29]	0.68
superiorparietal	24	36151	22	0.92	-4.4e-06	0.14	[±0.28]	0.36			superiorparietal	24	36259	22	-0.17	-2.7e-05	-0.02	[±0.28]	0.87
superiortemporal	24	35260	21	2.78	0.00019	0.41	[±0.29]	0.0054			superiortemporal	24	35325	21	-3.2	0.00026	-0.48	[±0.3]	0.0014
supramarginal	24	35360	21	3.63	0.00034	0.54	[±0.29]	0.00029	*		supramarginal	24	35536	21	-1.7	5.3e-05	-0.25	[±0.29]	0.088
frontalpole	24	36266	22	4.03	0.00042	0.59	[±0.29]	5.5e-05	**		frontalpole	24	36261	22	-0.62	-1.7e-05	-0.09	[±0.29]	0.53
temporalpole	24	36169	22	-0.81	-9.6e-06	-0.12	[±0.29]	0.42			temporalpole	24	36198	22	-2.1	9.4e-05	-0.31	[±0.29]	0.036
transversetemporal	24	36279	22	4.73	0.00059	0.7	[±0.29]	2.3e-06	***		transversetemporal	24	36215	22	-2.28	0.00012	-0.34	[±0.29]	0.023
insula	24	35524	21	1.67	5.1e-05	0.25	[±0.29]	0.094			insula	24	35550	21	-1.19	1.1e-05	-0.18	[±0.3]	0.24
SurfArea	24	36282	22	5.13	0.0007	0.76	[±0.29]	2.9e-07	***		Thickness	24	36287	22	-0.71	-1.4e-05	-0.1	[±0.28]	0.48
Thickness	24	36287	22	-0.71	-1.4e-05	-0.1	[±0.28]	0.48			SurfArea	24	36282	22	5.13	0.0007	0.76	[±0.29]	2.9e-07	***
ICV	24	36378	22	9.58	0.0025	1.41	[±0.29]	9.8e-22	***		ICV	24	36378	22	9.58	0.0025	1.41	[±0.29]	9.8e-22	***
CHILDREN
Model plusICV
The sample did not contain duplication carriers below age 18 and thus, this analysis was not conducted
NON-AFFECTED
Model plusICV
	n,del	n,nc	n,dup	tstats	adj,r2	β	[95 % CI]	P				n,del	n,nc	n,dup	tstats	adj,r2	β	[95 % CI]	P
bankssts	19	36198	17	2.35	0.00012	0.39	[±0.33]	0.019			bankssts	19	36329	17	-2.21	0.00011	-0.37	[±0.33]	0.027
caudalanteriorcingulate	19	36437	17	2.97	0.00021	0.49	[±0.33]	0.003			caudalanteriorcingulate	19	36557	17	0.77	-1.1e-05	0.13	[±0.33]	0.44
caudalmiddlefrontal	19	36460	17	5.23	0.00072	0.87	[±0.33]	1.7e-07	***		caudalmiddlefrontal	19	36562	17	-0.79	-1e-05	-0.13	[±0.32]	0.43
cuneus	19	36516	17	2.84	0.00019	0.47	[±0.33]	0.0045			cuneus	19	36551	17	1.13	7.5e-06	0.19	[±0.32]	0.26
entorhinal	19	36043	17	0.47	-2.2e-05	0.08	[±0.33]	0.64			entorhinal	19	36358	17	-2.09	9.2e-05	-0.35	[±0.33]	0.037
fusiform	19	36334	17	0.93	-3.7e-06	0.15	[±0.33]	0.35			fusiform	19	36571	17	0	-2.7e-05	0	[±0.33]	1
inferiorparietal	19	35708	16	0.31	-2.5e-05	0.05	[±0.33]	0.75			inferiorparietal	19	35833	16	-1.11	6.2e-06	-0.19	[±0.33]	0.27
inferiortemporal	19	36494	17	2.1	9.4e-05	0.35	[±0.33]	0.035			inferiortemporal	19	36510	17	-0.98	-1e-06	-0.16	[±0.32]	0.33
isthmuscingulate	19	36519	17	-1.72	5.4e-05	-0.29	[±0.33]	0.085			isthmuscingulate	19	36579	17	-1	-2.4e-07	-0.17	[±0.33]	0.32
lateraloccipital	19	36531	17	2.45	0.00014	0.41	[±0.32]	0.014			lateraloccipital	19	36572	17	0.87	-6.7e-06	0.14	[±0.33]	0.38
lateralorbitofrontal	19	36541	17	2.82	0.00019	0.47	[±0.33]	0.0048			lateralorbitofrontal	19	36509	17	-0.36	-2.4e-05	-0.06	[±0.33]	0.72
lingual	19	36534	17	1.37	2.4e-05	0.23	[±0.32]	0.17			lingual	19	36561	17	0	-2.7e-05	0	[±0.33]	1
medialorbitofrontal	19	36417	17	2.98	0.00022	0.5	[±0.32]	0.0028			medialorbitofrontal	19	36472	17	-0.58	-1.8e-05	-0.1	[±0.33]	0.56
middletemporal	19	36175	17	1.75	5.7e-05	0.29	[±0.33]	0.08			middletemporal	19	36300	17	-1.69	5.2e-05	-0.28	[±0.32]	0.09
parahippocampal	19	36430	17	-0.31	-2.5e-05	-0.05	[±0.33]	0.76			parahippocampal	19	36569	17	1.38	2.4e-05	0.23	[±0.33]	0.17
paracentral	19	36428	17	3.3	0.00027	0.55	[±0.33]	0.00095	*		paracentral	19	36573	17	1.05	2.6e-06	0.17	[±0.33]	0.3
parsopercularis	19	36474	17	5.23	0.00072	0.87	[±0.33]	1.7e-07	***		parsopercularis	19	36571	17	-0.15	-2.7e-05	-0.03	[±0.33]	0.88
parsorbitalis	19	36551	17	2.04	8.7e-05	0.34	[±0.33]	0.041			parsorbitalis	19	36577	17	-0.41	-2.3e-05	-0.07	[±0.33]	0.68
parstriangularis	19	36514	17	2.15	9.9e-05	0.36	[±0.32]	0.032			parstriangularis	19	36550	17	-1.91	7.3e-05	-0.32	[±0.33]	0.056
pericalcarine	19	36519	17	1.42	2.8e-05	0.24	[±0.32]	0.15			pericalcarine	19	36472	17	2.63	0.00016	0.44	[±0.32]	0.0086
postcentral	19	36370	17	-1.1	5.6e-06	-0.18	[±0.32]	0.27			postcentral	19	36517	17	-0.87	-6.9e-06	-0.14	[±0.32]	0.39
posteriorcingulate	19	36521	17	3.06	0.00023	0.51	[±0.33]	0.0022			posteriorcingulate	19	36567	17	-0.37	-2.4e-05	-0.06	[±0.33]	0.71
precentral	19	36384	17	1.89	7.1e-05	0.32	[±0.32]	0.058			precentral	19	36533	17	-0.95	-2.6e-06	-0.16	[±0.33]	0.34
precuneus	19	36531	17	1.8	6.1e-05	0.3	[±0.33]	0.072			precuneus	19	36571	17	-1.14	7.9e-06	-0.19	[±0.33]	0.26
rostralanteriorcingulate	19	36391	17	3.44	0.0003	0.57	[±0.33]	0.00059	*		rostralanteriorcingulate	19	36540	17	-0.45	-2.2e-05	-0.08	[±0.33]	0.65
rostralmiddlefrontal	19	36528	17	4.55	0.00054	0.76	[±0.32]	5.4e-06	***		rostralmiddlefrontal	19	36562	17	-0.92	-4.3e-06	-0.15	[±0.32]	0.36
superiorfrontal	19	36415	17	5.55	0.00082	0.92	[±0.33]	2.8e-08	***		superiorfrontal	19	36556	17	-0.86	-7.3e-06	-0.14	[±0.32]	0.39
superiorparietal	19	36450	17	0.34	-2.4e-05	0.06	[±0.32]	0.73			superiorparietal	19	36557	17	-0.73	-1.3e-05	-0.12	[±0.32]	0.46
superiortemporal	19	35559	16	2.81	0.00019	0.47	[±0.33]	0.005			superiortemporal	19	35624	16	-2.23	0.00011	-0.38	[±0.34]	0.026
supramarginal	19	35659	16	3.08	0.00024	0.52	[±0.33]	0.0021			supramarginal	19	35833	16	-1.24	1.5e-05	-0.21	[±0.33]	0.22
frontalpole	19	36565	17	3.31	0.00027	0.55	[±0.33]	0.00092	*		frontalpole	19	36560	17	-0.95	-2.8e-06	-0.16	[±0.33]	0.34
temporalpole	19	36468	17	0.09	-2.7e-05	0.02	[±0.32]	0.93			temporalpole	19	36495	17	-1.66	4.8e-05	-0.28	[±0.33]	0.096
transversetemporal	19	36578	17	4.24	0.00046	0.71	[±0.32]	2.3e-05	**		transversetemporal	19	36513	17	-2.53	0.00015	-0.42	[±0.32]	0.011
insula	19	35823	16	0.61	-1.8e-05	0.1	[±0.33]	0.54			insula	19	35849	16	-0.73	-1.3e-05	-0.12	[±0.33]	0.46
SurfArea	19	36581	17	4.72	0.00058	0.79	[±0.32]	2.4e-06	***		Thickness	19	36586	17	-0.89	-5.9e-06	-0.15	[±0.33]	0.38
Thickness	19	36586	17	-0.89	-5.9e-06	-0.15	[±0.33]	0.38			SurfArea	19	36581	17	4.72	0.00058	0.79	[±0.32]	2.4e-06	***
ICV	19	36729	17	8.23	0.0018	1.37	[±0.33]	2e-16	***		ICV	19	36729	17	8.23	0.0018	1.37	[±0.33]	2e-16	***
NON-AFFECTED ADULTS											NON-AFFECTED ADULTS
Model plusICV											Model plusICV
	n,del	n,nc	n,dup	tstats	adj,r2	β	[95 % CI]	P				n,del	n,nc	n,dup	tstats	adj,r2	β	[95 % CI]	P
bankssts	17	35549	17	2.01	8.6e-05	0.35	[±0.33]	0.044			bankssts	17	35680	17	-2.19	0.00011	-0.38	[±0.34]	0.029
caudalanteriorcingulate	17	35789	17	2.75	0.00018	0.47	[±0.34]	0.006			caudalanteriorcingulate	17	35908	17	0.61	-1.7e-05	0.1	[±0.34]	0.54
caudalmiddlefrontal	17	35811	17	4.83	0.00062	0.83	[±0.33]	1.4e-06	***		caudalmiddlefrontal	17	35912	17	-0.68	-1.5e-05	-0.12	[±0.34]	0.5
cuneus	17	35866	17	2.37	0.00013	0.41	[±0.33]	0.018			cuneus	17	35901	17	1.14	8e-06	0.19	[±0.34]	0.26
entorhinal	17	35398	17	0.24	-2.7e-05	0.04	[±0.34]	0.81			entorhinal	17	35708	17	-1.67	5e-05	-0.29	[±0.34]	0.095
fusiform	17	35684	17	0.5	-2.1e-05	0.09	[±0.33]	0.62			fusiform	17	35921	17	-0.33	-2.5e-05	-0.06	[±0.34]	0.74
inferiorparietal	17	35058	16	0.01	-2.8e-05	0	[±0.34]	0.99			inferiorparietal	17	35184	16	-1.09	5.2e-06	-0.19	[±0.34]	0.28
inferiortemporal	17	35844	17	1.81	6.3e-05	0.31	[±0.34]	0.07			inferiortemporal	17	35861	17	-0.83	-8.7e-06	-0.14	[±0.33]	0.41
isthmuscingulate	17	35870	17	-2.05	8.9e-05	-0.35	[±0.33]	0.04			isthmuscingulate	17	35930	17	-0.93	-4e-06	-0.16	[±0.34]	0.35
lateraloccipital	17	35882	17	1.81	6.3e-05	0.31	[±0.34]	0.07			lateraloccipital	17	35922	17	0.98	-1.3e-06	0.17	[±0.33]	0.33
lateralorbitofrontal	17	35891	17	2.37	0.00013	0.41	[±0.33]	0.018			lateralorbitofrontal	17	35859	17	-0.45	-2.2e-05	-0.08	[±0.34]	0.65
lingual	17	35884	17	1.12	6.9e-06	0.19	[±0.34]	0.26			lingual	17	35912	17	-0.07	-2.8e-05	-0.01	[±0.33]	0.94
medialorbitofrontal	17	35768	17	2.59	0.00016	0.44	[±0.34]	0.0096			medialorbitofrontal	17	35823	17	-0.74	-1.3e-05	-0.13	[±0.34]	0.46
middletemporal	17	35525	17	1.49	3.4e-05	0.25	[±0.34]	0.14			middletemporal	17	35650	17	-1.56	4e-05	-0.27	[±0.34]	0.12
parahippocampal	17	35781	17	-0.56	-1.9e-05	-0.1	[±0.34]	0.57			parahippocampal	17	35921	17	0.96	-2e-06	0.17	[±0.33]	0.34
paracentral	17	35779	17	3.25	0.00027	0.56	[±0.33]	0.0011	*		paracentral	17	35923	17	1.14	8.3e-06	0.2	[±0.33]	0.25
parsopercularis	17	35824	17	5.06	0.00069	0.87	[±0.33]	4.3e-07	***		parsopercularis	17	35923	17	-0.3	-2.5e-05	-0.05	[±0.33]	0.76
parsorbitalis	17	35902	17	1.65	4.8e-05	0.28	[±0.34]	0.098			parsorbitalis	17	35928	17	-0.38	-2.4e-05	-0.06	[±0.33]	0.71
parstriangularis	17	35865	17	1.83	6.5e-05	0.31	[±0.34]	0.067			parstriangularis	17	35902	17	-1.85	6.7e-05	-0.32	[±0.34]	0.065
pericalcarine	17	35869	17	1.35	2.3e-05	0.23	[±0.34]	0.18			pericalcarine	17	35822	17	2.6	0.00016	0.45	[±0.33]	0.0093
postcentral	17	35722	17	-1.46	3.2e-05	-0.25	[±0.34]	0.14			postcentral	17	35868	17	-1.02	1.3e-06	-0.18	[±0.34]	0.31
posteriorcingulate	17	35875	17	2.76	0.00018	0.47	[±0.34]	0.0057			posteriorcingulate	17	35921	17	-0.44	-2.2e-05	-0.08	[±0.34]	0.66
precentral	17	35734	17	1.73	5.6e-05	0.3	[±0.33]	0.084			precentral	17	35884	17	-0.61	-1.7e-05	-0.11	[±0.34]	0.54
precuneus	17	35881	17	1.47	3.2e-05	0.25	[±0.34]	0.14			precuneus	17	35921	17	-1.02	1.2e-06	-0.18	[±0.34]	0.31
rostralanteriorcingulate	17	35742	17	3.12	0.00024	0.53	[±0.34]	0.0018			rostralanteriorcingulate	17	35892	17	-0.37	-2.4e-05	-0.06	[±0.33]	0.71
rostralmiddlefrontal	17	35878	17	4.02	0.00042	0.69	[±0.33]	5.9e-05	**		rostralmiddlefrontal	17	35913	17	-1.03	1.9e-06	-0.18	[±0.34]	0.3
superiorfrontal	17	35765	17	5.12	0.0007	0.88	[±0.33]	3.1e-07	***		superiorfrontal	17	35908	17	-0.61	-1.7e-05	-0.1	[±0.33]	0.54
superiorparietal	17	35800	17	0.18	-2.7e-05	0.03	[±0.34]	0.86			superiorparietal	17	35908	17	-0.48	-2.1e-05	-0.08	[±0.33]	0.63
superiortemporal	17	34909	16	2.16	0.00011	0.37	[±0.34]	0.031			superiortemporal	17	34974	16	-2.43	0.00014	-0.42	[±0.34]	0.015
supramarginal	17	35009	16	2.63	0.00017	0.46	[±0.33]	0.0085			supramarginal	17	35185	16	-1.45	3.2e-05	-0.25	[±0.34]	0.15
frontalpole	17	35915	17	3.34	0.00028	0.57	[±0.34]	0.00083	*		frontalpole	17	35910	17	-0.75	-1.2e-05	-0.13	[±0.34]	0.46
temporalpole	17	35818	17	-0.04	-2.8e-05	-0.01	[±0.34]	0.97			temporalpole	17	35847	17	-1.58	4.2e-05	-0.27	[±0.34]	0.11
transversetemporal	17	35928	17	3.79	0.00037	0.65	[±0.33]	0.00015	*		transversetemporal	17	35864	17	-2.42	0.00013	-0.41	[±0.33]	0.016
insula	17	35173	16	0.32	-2.6e-05	0.06	[±0.33]	0.75			insula	17	35199	16	-0.88	-6.5e-06	-0.15	[±0.34]	0.38
SurfArea	17	35931	17	3.9	0.00039	0.67	[±0.33]	9.6e-05	**		Thickness	17	35936	17	-0.84	-8.1e-06	-0.14	[±0.33]	0.4
Thickness	17	35936	17	-0.84	-8.1e-06	-0.14	[±0.33]	0.4			SurfArea	17	35931	17	3.9	0.00039	0.67	[±0.33]	9.6e-05	**
ICV	17	36027	17	7.97	0.0017	1.36	[±0.34]	1.7e-15	***		ICV	17	36027	17	7.97	0.0017	1.36	[±0.34]	1.7e-15	***
MATCHED CONTROLS - 1 control, matching for sex, age, diagnosis-status											MATCHED CONTROLS - 1 control, matching for sex, age, diagnosis-status
Model plusICV											Model plusICV
	n,del	n,nc	n,dup	tstats	adj,r2	β	[95 % CI]	P				n,del	n,nc	n,dup	tstats	adj,r2	β	[95 % CI]	P
bankssts	28	50	22	0.55	-0.0071	0.08	[±0.27]	0.58			bankssts	28	49	22	-1.4	0.0096	-0.19	[±0.27]	0.17
caudalanteriorcingulate	28	50	22	1.29	0.0066	0.18	[±0.27]	0.2			caudalanteriorcingulate	28	50	22	-0.94	-0.0011	-0.13	[±0.27]	0.35
caudalmiddlefrontal	28	50	22	2.59	0.055	0.35	[±0.26]	0.011			caudalmiddlefrontal	28	50	22	-1.1	0.0021	-0.15	[±0.27]	0.27
cuneus	28	50	22	1.91	0.026	0.26	[±0.27]	0.059			cuneus	28	50	22	0.25	-0.0096	0.03	[±0.28]	0.8
entorhinal	28	50	22	-0.42	-0.0084	-0.06	[±0.28]	0.68			entorhinal	28	50	22	-0.99	-0.00025	-0.14	[±0.28]	0.33
fusiform	28	50	22	0.63	-0.0061	0.09	[±0.27]	0.53			fusiform	28	50	22	-0.43	-0.0083	-0.06	[±0.27]	0.66
inferiorparietal	28	49	21	0.12	-0.01	0.02	[±0.28]	0.9			inferiorparietal	28	49	21	-0.93	-0.0015	-0.13	[±0.28]	0.36
inferiortemporal	28	50	22	0.14	-0.01	0.02	[±0.27]	0.89			inferiortemporal	28	50	22	-0.95	-0.001	-0.13	[±0.27]	0.34
isthmuscingulate	28	50	22	-0.75	-0.0044	-0.1	[±0.27]	0.45			isthmuscingulate	28	50	22	-0.1	-0.01	-0.01	[±0.27]	0.92
lateraloccipital	28	50	22	0.72	-0.0049	0.1	[±0.27]	0.47			lateraloccipital	28	50	22	0.23	-0.0097	0.03	[±0.27]	0.82
lateralorbitofrontal	28	50	22	0.83	-0.0032	0.11	[±0.28]	0.41			lateralorbitofrontal	28	50	22	-1.1	0.0021	-0.15	[±0.27]	0.27
lingual	28	49	22	0.92	-0.0016	0.13	[±0.27]	0.36			lingual	28	50	22	-0.4	-0.0085	-0.06	[±0.28]	0.69
medialorbitofrontal	28	50	22	1.48	0.012	0.2	[±0.27]	0.14			medialorbitofrontal	28	50	22	-0.79	-0.0037	-0.11	[±0.27]	0.43
middletemporal	28	50	22	0.71	-0.0051	0.1	[±0.27]	0.48			middletemporal	28	50	22	-1.5	0.013	-0.2	[±0.27]	0.14
parahippocampal	28	50	22	0.71	-0.005	0.1	[±0.27]	0.48			parahippocampal	28	50	22	-0.78	-0.004	-0.11	[±0.28]	0.44
paracentral	28	49	22	1.91	0.026	0.26	[±0.27]	0.059			paracentral	28	50	22	-1.22	0.0049	-0.17	[±0.27]	0.22
parsopercularis	28	50	22	2.41	0.046	0.32	[±0.27]	0.018			parsopercularis	28	50	22	-0.8	-0.0037	-0.11	[±0.27]	0.43
parsorbitalis	28	50	22	0.86	-0.0026	0.12	[±0.27]	0.39			parsorbitalis	28	50	22	-1.58	0.015	-0.21	[±0.27]	0.12
parstriangularis	28	50	22	0.71	-0.0051	0.1	[±0.27]	0.48			parstriangularis	28	50	22	-1.83	0.023	-0.25	[±0.27]	0.071
pericalcarine	28	50	22	1.09	0.0018	0.15	[±0.27]	0.28			pericalcarine	28	50	22	0.78	-0.004	0.11	[±0.27]	0.44
postcentral	28	49	22	-0.06	-0.01	-0.01	[±0.27]	0.95			postcentral	28	50	22	-1.33	0.0077	-0.18	[±0.27]	0.19
posteriorcingulate	28	50	22	0.99	-0.00019	0.14	[±0.27]	0.32			posteriorcingulate	28	50	22	-0.29	-0.0093	-0.04	[±0.27]	0.77
precentral	28	50	22	2.23	0.039	0.3	[±0.27]	0.028			precentral	28	50	22	-2.26	0.04	-0.3	[±0.26]	0.026
precuneus	28	50	22	1.12	0.0027	0.15	[±0.28]	0.26			precuneus	28	50	22	-1.82	0.023	-0.25	[±0.27]	0.073
rostralanteriorcingulate	28	50	22	1.8	0.022	0.24	[±0.27]	0.075			rostralanteriorcingulate	28	50	22	-0.9	-0.0019	-0.12	[±0.27]	0.37
rostralmiddlefrontal	28	50	22	2.33	0.043	0.31	[±0.27]	0.022			rostralmiddlefrontal	28	50	22	-1.03	0.00056	-0.14	[±0.27]	0.31
superiorfrontal	28	50	22	3.2	0.086	0.42	[±0.26]	0.0018			superiorfrontal	28	49	22	-1.52	0.013	-0.21	[±0.27]	0.13
superiorparietal	28	49	22	1.02	0.0005	0.14	[±0.27]	0.31			superiorparietal	28	50	22	-1.29	0.0066	-0.18	[±0.28]	0.2
superiortemporal	28	49	21	1.39	0.0095	0.19	[±0.28]	0.17			superiortemporal	28	48	21	-1.99	0.03	-0.27	[±0.27]	0.049
supramarginal	28	49	21	1.51	0.013	0.21	[±0.27]	0.13			supramarginal	28	49	21	-2.17	0.037	-0.3	[±0.27]	0.033
frontalpole	28	50	22	1.75	0.021	0.24	[±0.27]	0.082			frontalpole	28	50	22	-1.47	0.012	-0.2	[±0.27]	0.14
temporalpole	28	50	22	-0.38	-0.0087	-0.05	[±0.27]	0.71			temporalpole	28	50	22	-0.53	-0.0074	-0.07	[±0.27]	0.6
transversetemporal	28	50	22	2.1	0.033	0.28	[±0.27]	0.039			transversetemporal	28	50	22	-1.35	0.0082	-0.18	[±0.27]	0.18
insula	28	49	21	0.84	-0.003	0.12	[±0.27]	0.4			insula	28	49	21	-0.69	-0.0054	-0.1	[±0.28]	0.49
SurfArea	28	50	22	2.31	0.042	0.31	[±0.27]	0.023			Thickness	28	50	22	-1.78	0.022	-0.24	[±0.27]	0.077
Thickness	28	50	22	-1.62	0.016	-0.22	[±0.27]	0.11			SurfArea	28	50	22	2.68	0.059	0.36	[±0.26]	0.0087
ICV	28	50	22	7.88	0.38	0.85	[±0.21]	4.7e-12	***		ICV	28	50	22	7.86	0.38	0.85	[±0.21]	5e-12	***
MATCHED CONTROLS - 1 control, matching for sex, age, diagnosis-status, ICV											MATCHED CONTROLS - 1 control, matching for sex, age, diagnosis-status, ICV
Model plusICV											Model plusICV
	n,del	n,nc	n,dup	tstats	adj,r2	β	[95 % CI]	P				n,del	n,nc	n,dup	tstats	adj,r2	β	[95 % CI]	P
bankssts	28	50	22	1.23	0.0051	0.17	[±0.27]	0.22			bankssts	28	50	22	-1.24	0.0054	-0.17	[±0.27]	0.22
caudalanteriorcingulate	28	50	22	1.53	0.013	0.21	[±0.27]	0.13			caudalanteriorcingulate	28	50	22	-0.87	-0.0024	-0.12	[±0.27]	0.39
caudalmiddlefrontal	28	50	22	4.1	0.14	0.52	[±0.25]	8.4e-05	**		caudalmiddlefrontal	28	50	22	-0.67	-0.0056	-0.09	[±0.27]	0.5
cuneus	28	50	22	2.22	0.038	0.3	[±0.26]	0.029			cuneus	28	50	22	1.07	0.0014	0.15	[±0.27]	0.29
entorhinal	28	49	22	0.11	-0.01	0.02	[±0.27]	0.91			entorhinal	28	50	22	-0.42	-0.0084	-0.06	[±0.27]	0.67
fusiform	28	49	22	1.3	0.0071	0.18	[±0.27]	0.2			fusiform	28	50	22	0.69	-0.0053	0.09	[±0.28]	0.49
inferiorparietal	28	49	21	0.56	-0.0072	0.08	[±0.28]	0.58			inferiorparietal	28	49	21	-0.33	-0.0093	-0.05	[±0.28]	0.74
inferiortemporal	28	50	22	1.25	0.0058	0.17	[±0.27]	0.21			inferiortemporal	28	50	22	-0.26	-0.0095	-0.04	[±0.28]	0.79
isthmuscingulate	28	50	22	-0.49	-0.0077	-0.07	[±0.28]	0.62			isthmuscingulate	28	50	22	0.06	-0.01	0.01	[±0.27]	0.96
lateraloccipital	28	50	22	1.68	0.018	0.23	[±0.27]	0.096			lateraloccipital	28	50	22	0.4	-0.0085	0.06	[±0.27]	0.69
lateralorbitofrontal	28	49	22	2.7	0.06	0.36	[±0.26]	0.0082			lateralorbitofrontal	28	49	22	-0.2	-0.0099	-0.03	[±0.28]	0.84
lingual	28	50	22	0.52	-0.0074	0.07	[±0.27]	0.6			lingual	28	50	22	0.96	-0.00078	0.13	[±0.27]	0.34
medialorbitofrontal	28	50	22	3.13	0.081	0.41	[±0.26]	0.0023			medialorbitofrontal	28	50	22	-0.31	-0.0092	-0.04	[±0.27]	0.76
middletemporal	28	50	22	1.48	0.012	0.2	[±0.27]	0.14			middletemporal	28	50	22	-0.79	-0.0039	-0.11	[±0.27]	0.43
parahippocampal	28	49	22	0.5	-0.0077	0.07	[±0.27]	0.62			parahippocampal	28	50	22	0.73	-0.0048	0.1	[±0.27]	0.47
paracentral	28	50	22	2.5	0.05	0.33	[±0.27]	0.014			paracentral	28	50	22	0.68	-0.0055	0.09	[±0.28]	0.5
parsopercularis	28	50	22	3.64	0.11	0.47	[±0.26]	0.00043	*		parsopercularis	28	49	22	-0.22	-0.0098	-0.03	[±0.27]	0.83
parsorbitalis	28	50	22	1.3	0.0069	0.18	[±0.27]	0.2			parsorbitalis	28	50	22	-0.37	-0.0088	-0.05	[±0.27]	0.71
parstriangularis	28	50	22	1.37	0.0089	0.19	[±0.27]	0.17			parstriangularis	28	50	22	-1.16	0.0035	-0.16	[±0.27]	0.25
pericalcarine	28	49	22	1.02	0.0005	0.14	[±0.27]	0.31			pericalcarine	28	49	22	2.09	0.033	0.28	[±0.27]	0.039
postcentral	28	50	22	0.16	-0.01	0.02	[±0.27]	0.88			postcentral	28	50	22	-0.72	-0.005	-0.1	[±0.27]	0.48
posteriorcingulate	28	49	22	1.13	0.0027	0.15	[±0.28]	0.26			posteriorcingulate	28	50	22	0.1	-0.01	0.01	[±0.28]	0.92
precentral	28	50	22	2.36	0.044	0.32	[±0.26]	0.02			precentral	28	50	22	-1.25	0.0056	-0.17	[±0.27]	0.21
precuneus	28	50	22	1.77	0.021	0.24	[±0.27]	0.079			precuneus	28	50	22	-0.02	-0.01	0	[±0.27]	0.98
rostralanteriorcingulate	28	50	22	2.81	0.065	0.37	[±0.27]	0.0059			rostralanteriorcingulate	28	50	22	-0.46	-0.008	-0.06	[±0.27]	0.64
rostralmiddlefrontal	28	50	22	3.3	0.091	0.43	[±0.26]	0.0013	*		rostralmiddlefrontal	28	50	22	-0.79	-0.0038	-0.11	[±0.27]	0.43
superiorfrontal	28	50	22	3.73	0.12	0.48	[±0.26]	0.00032	*		superiorfrontal	28	50	22	-0.2	-0.0098	-0.03	[±0.28]	0.84
superiorparietal	28	50	22	1.2	0.0044	0.16	[±0.28]	0.23			superiorparietal	28	50	22	-0.13	-0.01	-0.02	[±0.28]	0.9
superiortemporal	28	49	21	2.25	0.04	0.31	[±0.27]	0.027			superiortemporal	28	49	21	-1.39	0.0094	-0.19	[±0.27]	0.17
supramarginal	28	49	21	1.64	0.017	0.23	[±0.27]	0.1			supramarginal	28	49	21	-0.96	-0.00084	-0.13	[±0.27]	0.34
frontalpole	28	50	22	1.4	0.0096	0.19	[±0.27]	0.16			frontalpole	28	50	22	-0.44	-0.0082	-0.06	[±0.27]	0.66
temporalpole	28	49	22	-0.41	-0.0085	-0.06	[±0.28]	0.68			temporalpole	28	50	22	-0.87	-0.0025	-0.12	[±0.27]	0.39
transversetemporal	28	50	22	3.15	0.082	0.41	[±0.26]	0.0022			transversetemporal	28	50	22	-2.03	0.03	-0.27	[±0.26]	0.045
insula	28	49	21	1.94	0.028	0.26	[±0.28]	0.056			insula	28	49	21	-0.38	-0.0089	-0.05	[±0.27]	0.71
SurfArea	28	50	22	3.12	0.081	0.41	[±0.26]	0.0024			Thickness	28	50	22	-0.49	-0.0078	-0.07	[±0.28]	0.63
Thickness	28	50	22	-0.49	-0.0078	-0.07	[±0.28]	0.63			SurfArea	28	50	22	3.12	0.081	0.41	[±0.26]	0.0024
ICV	28	50	22	5.85	0.25	0.69	[±0.24]	6.4e-08	***		ICV	28	50	22	5.85	0.25	0.69	[±0.24]	6.4e-08	***
POPULATION STRUCTURE											POPULATION STRUCTURE
Model plusICV											Model plusICV
	n,del	n,nc	n,dup	tstats	adj,r2	β	[95 % CI]	P				n,del	n,nc	n,dup	tstats	adj,r2	β	[95 % CI]	P
bankssts	17	36150	17	2.18	0.0001	0.37	[±0.34]	0.029			bankssts	17	36281	17	-2.96	0.00021	-0.51	[±0.34]	0.0031
caudalanteriorcingulate	17	36389	17	3.03	0.00022	0.52	[±0.34]	0.0025			caudalanteriorcingulate	17	36510	17	0.78	-1.1e-05	0.13	[±0.34]	0.44
caudalmiddlefrontal	17	36412	17	5.3	0.00074	0.91	[±0.33]	1.1e-07	***		caudalmiddlefrontal	17	36514	17	-1.22	1.3e-05	-0.21	[±0.34]	0.22
cuneus	17	36468	17	2.63	0.00016	0.45	[±0.34]	0.0085			cuneus	17	36503	17	0.73	-1.3e-05	0.13	[±0.33]	0.47
entorhinal	17	35995	17	0.27	-2.6e-05	0.05	[±0.33]	0.79			entorhinal	17	36310	17	-1.87	6.8e-05	-0.32	[±0.34]	0.062
fusiform	17	36287	17	1.14	8.3e-06	0.2	[±0.33]	0.25			fusiform	17	36523	17	-0.1	-2.7e-05	-0.02	[±0.34]	0.92
inferiorparietal	17	35660	16	0.36	-2.4e-05	0.06	[±0.34]	0.72			inferiorparietal	17	35785	16	-1.75	5.7e-05	-0.3	[±0.34]	0.08
inferiortemporal	17	36446	17	2.09	9.3e-05	0.36	[±0.34]	0.036			inferiortemporal	17	36463	17	-1.34	2.2e-05	-0.23	[±0.34]	0.18
isthmuscingulate	17	36472	17	-1	-2.7e-07	-0.17	[±0.34]	0.32			isthmuscingulate	17	36531	17	-0.7	-1.4e-05	-0.12	[±0.34]	0.49
lateraloccipital	17	36483	17	2.71	0.00017	0.46	[±0.34]	0.0068			lateraloccipital	17	36524	17	0.56	-1.9e-05	0.1	[±0.33]	0.58
lateralorbitofrontal	17	36493	17	2.53	0.00015	0.43	[±0.34]	0.012			lateralorbitofrontal	17	36461	17	-0.82	-9.1e-06	-0.14	[±0.34]	0.41
lingual	17	36486	17	1.37	2.4e-05	0.24	[±0.33]	0.17			lingual	17	36513	17	0.49	-2.1e-05	0.08	[±0.34]	0.63
medialorbitofrontal	17	36369	17	2.99	0.00022	0.51	[±0.34]	0.0028			medialorbitofrontal	17	36424	17	-1.1	5.7e-06	-0.19	[±0.34]	0.27
middletemporal	17	36127	17	2.24	0.00011	0.38	[±0.34]	0.025			middletemporal	17	36252	17	-2.09	9.2e-05	-0.36	[±0.34]	0.037
parahippocampal	17	36383	17	-0.15	-2.7e-05	-0.02	[±0.33]	0.88			parahippocampal	17	36521	17	1.2	1.2e-05	0.21	[±0.33]	0.23
paracentral	17	36380	17	3.53	0.00031	0.6	[±0.34]	0.00042	*		paracentral	17	36525	17	0.03	-2.7e-05	0.01	[±0.33]	0.97
parsopercularis	17	36426	17	5.03	0.00067	0.86	[±0.34]	5e-07	***		parsopercularis	17	36523	17	-0.41	-2.3e-05	-0.07	[±0.33]	0.68
parsorbitalis	17	36502	17	1.95	7.7e-05	0.34	[±0.33]	0.051			parsorbitalis	17	36529	17	-0.84	-8.1e-06	-0.14	[±0.33]	0.4
parstriangularis	17	36466	17	1.64	4.7e-05	0.28	[±0.34]	0.1			parstriangularis	17	36502	17	-2.28	0.00011	-0.39	[±0.34]	0.023
pericalcarine	17	36471	17	1.32	2.1e-05	0.23	[±0.33]	0.19			pericalcarine	17	36424	17	2.37	0.00013	0.41	[±0.33]	0.018
postcentral	17	36321	17	-0.7	-1.4e-05	-0.12	[±0.34]	0.49			postcentral	17	36469	17	-1.09	5.4e-06	-0.19	[±0.34]	0.27
posteriorcingulate	17	36473	17	3.39	0.00029	0.58	[±0.34]	0.0007	*		posteriorcingulate	17	36519	17	-0.66	-1.6e-05	-0.11	[±0.33]	0.51
precentral	17	36336	17	2.01	8.3e-05	0.34	[±0.34]	0.045			precentral	17	36485	17	-1.62	4.4e-05	-0.28	[±0.34]	0.11
precuneus	17	36483	17	2.01	8.3e-05	0.34	[±0.34]	0.045			precuneus	17	36523	17	-1.61	4.3e-05	-0.28	[±0.34]	0.11
rostralanteriorcingulate	17	36342	17	3.65	0.00034	0.63	[±0.33]	0.00026	*		rostralanteriorcingulate	17	36492	17	-1.03	1.5e-06	-0.18	[±0.34]	0.3
rostralmiddlefrontal	17	36480	17	4.72	0.00058	0.81	[±0.34]	2.3e-06	***		rostralmiddlefrontal	17	36514	17	-1.54	3.7e-05	-0.26	[±0.33]	0.12
superiorfrontal	17	36367	17	5.59	0.00083	0.96	[±0.33]	2.3e-08	***		superiorfrontal	17	36508	17	-1.4	2.6e-05	-0.24	[±0.34]	0.16
superiorparietal	17	36402	17	0.94	-3.1e-06	0.16	[±0.34]	0.35			superiorparietal	17	36509	17	-1.17	1e-05	-0.2	[±0.34]	0.24
superiortemporal	17	35511	16	2.87	0.0002	0.5	[±0.34]	0.0041			superiortemporal	17	35576	16	-2.92	0.00021	-0.51	[±0.34]	0.0036
supramarginal	17	35611	16	3.16	0.00025	0.55	[±0.34]	0.0016			supramarginal	17	35785	16	-1.95	7.8e-05	-0.34	[±0.34]	0.051
frontalpole	17	36517	17	3.26	0.00026	0.56	[±0.34]	0.0011	*		frontalpole	17	36512	17	-1.44	2.9e-05	-0.25	[±0.34]	0.15
temporalpole	17	36420	17	0.25	-2.6e-05	0.04	[±0.34]	0.8			temporalpole	17	36447	17	-1.48	3.3e-05	-0.25	[±0.33]	0.14
transversetemporal	17	36530	17	4.1	0.00043	0.7	[±0.34]	4.2e-05	**		transversetemporal	17	36465	17	-2.8	0.00019	-0.48	[±0.34]	0.0051
insula	17	35775	16	0.51	-2.1e-05	0.09	[±0.34]	0.61			insula	17	35801	16	-0.72	-1.4e-05	-0.12	[±0.34]	0.47
SurfArea	17	36533	17	4.93	0.00064	0.84	[±0.34]	8.4e-07	***		Thickness	17	36538	17	-1.51	3.5e-05	-0.26	[±0.34]	0.13
Thickness	17	36538	17	-1.51	3.5e-05	-0.26	[±0.34]	0.13			SurfArea	17	36533	17	4.93	0.00064	0.84	[±0.34]	8.4e-07	***
ICV	17	36675	17	7.64	0.0016	1.31	[±0.33]	2.3e-14	***		ICV	17	36675	17	7.64	0.0016	1.31	[±0.33]	2.3e-14	***
ENIGMA-CNV ONLY											ENIGMA-CNV ONLY
Model plusICV											Model plusICV
	n,del	n,nc	n,dup	tstats	adj,r2	β	[95 % CI]	P				n,del	n,nc	n,dup	tstats	adj,r2	β	[95 % CI]	P
bankssts	17	5575	9	1.89	0.00046	0.37	[±0.39]	0.058			bankssts	17	5696	9	-0.34	-0.00016	-0.07	[±0.39]	0.74
caudalanteriorcingulate	17	5852	9	3.18	0.0016	0.62	[±0.39]	0.0015			caudalanteriorcingulate	17	5941	9	-2.66	0.001	-0.52	[±0.38]	0.0079
caudalmiddlefrontal	17	5829	9	6.73	0.0075	1.31	[±0.39]	1.9e-11	***		caudalmiddlefrontal	17	5927	9	-0.68	-9.1e-05	-0.13	[±0.38]	0.5
cuneus	17	5898	9	3.79	0.0022	0.74	[±0.38]	0.00015	*		cuneus	17	5940	9	3.09	0.0014	0.6	[±0.39]	0.002
entorhinal	17	5434	9	1.34	0.00014	0.26	[±0.39]	0.18			entorhinal	17	5727	9	-1.72	0.00034	-0.34	[±0.39]	0.086
fusiform	17	5713	9	3.58	0.0021	0.7	[±0.38]	0.00035	*		fusiform	17	5936	9	0.83	-5.3e-05	0.16	[±0.39]	0.41
inferiorparietal	17	5078	8	1.99	0.00058	0.39	[±0.39]	0.047			inferiorparietal	17	5201	8	0.04	-0.00019	0.01	[±0.4]	0.97
inferiortemporal	17	5861	9	4.16	0.0028	0.81	[±0.39]	3.2e-05	**		inferiortemporal	17	5875	9	-0.28	-0.00016	-0.06	[±0.39]	0.78
isthmuscingulate	17	5908	9	1.14	5.1e-05	0.22	[±0.39]	0.25			isthmuscingulate	17	5945	9	-0.31	-0.00015	-0.06	[±0.38]	0.76
lateraloccipital	17	5898	9	2.92	0.0013	0.57	[±0.38]	0.0035			lateraloccipital	17	5935	9	1.04	1.3e-05	0.2	[±0.39]	0.3
lateralorbitofrontal	17	5921	9	6.04	0.0059	1.18	[±0.38]	1.7e-09	***		lateralorbitofrontal	17	5892	9	-0.49	-0.00013	-0.1	[±0.39]	0.62
lingual	17	5921	9	2.7	0.0011	0.53	[±0.38]	0.007			lingual	17	5926	9	0.38	-0.00014	0.07	[±0.39]	0.71
medialorbitofrontal	17	5794	9	5.24	0.0045	1.02	[±0.39]	1.7e-07	***		medialorbitofrontal	17	5885	9	-2.3	0.00072	-0.45	[±0.38]	0.022
middletemporal	17	5546	9	2.9	0.0013	0.57	[±0.38]	0.0038			middletemporal	17	5664	9	-0.73	-8.2e-05	-0.14	[±0.38]	0.47
parahippocampal	17	5846	9	2.66	0.001	0.52	[±0.39]	0.0077			parahippocampal	17	5941	9	1.44	0.00018	0.28	[±0.39]	0.15
paracentral	17	5818	9	3.41	0.0018	0.67	[±0.38]	0.00066	*		paracentral	17	5940	9	1.67	0.0003	0.33	[±0.38]	0.096
parsopercularis	17	5867	9	4.98	0.004	0.97	[±0.39]	6.7e-07	***		parsopercularis	17	5938	9	0.57	-0.00011	0.11	[±0.39]	0.57
parsorbitalis	17	5929	9	3.21	0.0016	0.63	[±0.38]	0.0014			parsorbitalis	17	5945	9	-0.26	-0.00016	-0.05	[±0.38]	0.8
parstriangularis	17	5887	9	3.41	0.0018	0.67	[±0.38]	0.00066	*		parstriangularis	17	5919	9	-1.52	0.00022	-0.3	[±0.39]	0.13
pericalcarine	17	5885	9	2.85	0.0012	0.56	[±0.38]	0.0044			pericalcarine	17	5874	9	3.76	0.0022	0.74	[±0.38]	0.00017	*
postcentral	17	5740	9	1.91	0.00046	0.38	[±0.38]	0.056			postcentral	17	5878	9	-1.12	4.2e-05	-0.22	[±0.39]	0.26
posteriorcingulate	17	5919	9	4.13	0.0027	0.81	[±0.38]	3.7e-05	**		posteriorcingulate	17	5945	9	0.18	-0.00016	0.04	[±0.38]	0.86
precentral	17	5774	9	4.24	0.0029	0.83	[±0.38]	2.3e-05	**		precentral	17	5908	9	-0.35	-0.00015	-0.07	[±0.38]	0.72
precuneus	17	5907	9	2.43	0.00083	0.48	[±0.38]	0.015			precuneus	17	5935	9	-0.31	-0.00015	-0.06	[±0.38]	0.76
rostralanteriorcingulate	17	5759	9	5.17	0.0044	1.01	[±0.38]	2.4e-07	***		rostralanteriorcingulate	17	5936	9	-2.22	0.00066	-0.44	[±0.39]	0.026
rostralmiddlefrontal	17	5891	9	6.44	0.0068	1.26	[±0.38]	1.3e-10	***		rostralmiddlefrontal	17	5928	9	-0.66	-9.5e-05	-0.13	[±0.38]	0.51
superiorfrontal	17	5789	9	6.85	0.0078	1.34	[±0.38]	8.4e-12	***		superiorfrontal	17	5930	9	-0.79	-6.2e-05	-0.16	[±0.39]	0.43
superiorparietal	17	5817	9	1.86	0.00042	0.37	[±0.38]	0.062			superiorparietal	17	5923	9	0.01	-0.00017	0	[±0.39]	0.99
superiortemporal	17	4931	8	4.11	0.0032	0.81	[±0.38]	4.1e-05	**		superiortemporal	17	4992	8	-1.93	0.00054	-0.38	[±0.39]	0.053
supramarginal	17	5030	8	4.58	0.0039	0.9	[±0.38]	4.8e-06	***		supramarginal	17	5203	8	-0.8	-6.9e-05	-0.16	[±0.4]	0.42
frontalpole	17	5937	9	2.96	0.0013	0.58	[±0.38]	0.0031			frontalpole	17	5945	9	-1.31	0.00012	-0.26	[±0.39]	0.19
temporalpole	17	5846	9	-0.12	-0.00017	-0.02	[±0.38]	0.9			temporalpole	17	5883	9	-2.64	0.001	-0.52	[±0.39]	0.0083
transversetemporal	17	5950	9	5.17	0.0043	1.01	[±0.38]	2.5e-07	***		transversetemporal	17	5877	9	-2.13	0.0006	-0.42	[±0.39]	0.033
insula	17	5196	8	3.94	0.0028	0.77	[±0.39]	8.2e-05	**		insula	17	5224	8	-0.89	-3.8e-05	-0.18	[±0.39]	0.37
SurfArea	17	5953	9	6.41	0.0067	1.25	[±0.39]	1.5e-10	***		Thickness	17	5952	9	-0.43	-0.00014	-0.08	[±0.38]	0.66
Thickness	17	5952	9	-0.43	-0.00014	-0.08	[±0.38]	0.66			SurfArea	17	5953	9	6.41	0.0067	1.25	[±0.39]	1.5e-10	***
ICV	17	6086	9	7.63	0.0093	1.49	[±0.38]	2.6e-14	***		ICV	17	6086	9	7.63	0.0093	1.49	[±0.38]	2.6e-14	***
UKB ONLY											UKB ONLY
Model plusICV											Model plusICV
	n,del	n,nc	n,dup	tstats	adj,r2	β	[95 % CI]	P				n,del	n,nc	n,dup	tstats	adj,r2	β	[95 % CI]	P
bankssts	11	30982	13	1.53	4.4e-05	0.31	[±0.4]	0.13			bankssts	11	30992	13	-2.44	0.00016	-0.5	[±0.4]	0.015
caudalanteriorcingulate	11	30944	13	2.22	0.00013	0.45	[±0.4]	0.026			caudalanteriorcingulate	11	30975	13	1.52	4.2e-05	0.31	[±0.4]	0.13
caudalmiddlefrontal	11	30990	13	3.61	0.00039	0.74	[±0.4]	0.00031	*		caudalmiddlefrontal	11	30994	13	-0.74	-1.5e-05	-0.15	[±0.4]	0.46
cuneus	11	30977	13	1.29	2.1e-05	0.26	[±0.4]	0.2			cuneus	11	30970	13	0.58	-2.1e-05	0.12	[±0.4]	0.56
entorhinal	11	30968	13	0.2	-3.1e-05	0.04	[±0.4]	0.84			entorhinal	11	30990	13	-1.51	4.1e-05	-0.31	[±0.4]	0.13
fusiform	11	30980	13	0.21	-3.1e-05	0.04	[±0.4]	0.84			fusiform	11	30994	13	-0.56	-2.2e-05	-0.11	[±0.4]	0.57
inferiorparietal	11	30989	13	-0.33	-2.9e-05	-0.07	[±0.4]	0.74			inferiorparietal	11	30991	13	-0.91	-5.7e-06	-0.19	[±0.4]	0.36
inferiortemporal	11	30992	13	0.91	-5.5e-06	0.19	[±0.4]	0.36			inferiortemporal	11	30995	13	-0.86	-8.4e-06	-0.18	[±0.4]	0.39
isthmuscingulate	11	30970	13	-1.65	5.5e-05	-0.34	[±0.4]	0.1			isthmuscingulate	11	30993	13	-0.66	-1.8e-05	-0.13	[±0.4]	0.51
lateraloccipital	11	30992	13	1.44	3.5e-05	0.29	[±0.4]	0.15			lateraloccipital	11	30996	13	0.99	-4.5e-07	0.2	[±0.4]	0.32
lateralorbitofrontal	11	30979	13	1.22	1.6e-05	0.25	[±0.4]	0.22			lateralorbitofrontal	11	30976	13	-0.87	-7.6e-06	-0.18	[±0.4]	0.38
lingual	11	30972	13	0.24	-3e-05	0.05	[±0.4]	0.81			lingual	11	30994	13	0.48	-2.5e-05	0.1	[±0.4]	0.63
medialorbitofrontal	11	30982	13	1.32	2.4e-05	0.27	[±0.4]	0.19			medialorbitofrontal	11	30946	13	0.18	-3.1e-05	0.04	[±0.4]	0.86
middletemporal	11	30988	13	1.05	3.4e-06	0.21	[±0.4]	0.29			middletemporal	11	30995	13	-1.77	6.8e-05	-0.36	[±0.4]	0.077
parahippocampal	11	30943	13	-0.76	-1.4e-05	-0.16	[±0.4]	0.45			parahippocampal	11	30987	13	0.75	-1.4e-05	0.15	[±0.4]	0.46
paracentral	11	30969	13	3	0.00026	0.61	[±0.4]	0.0027			paracentral	11	30992	13	-0.33	-2.9e-05	-0.07	[±0.4]	0.74
parsopercularis	11	30966	13	4	0.00048	0.82	[±0.4]	6.3e-05	**		parsopercularis	11	30992	13	-0.54	-2.3e-05	-0.11	[±0.4]	0.59
parsorbitalis	11	30980	13	0.95	-3e-06	0.19	[±0.4]	0.34			parsorbitalis	11	30991	13	-0.41	-2.7e-05	-0.08	[±0.4]	0.68
parstriangularis	11	30986	13	1.09	5.7e-06	0.22	[±0.4]	0.28			parstriangularis	11	30990	13	-1.88	8.1e-05	-0.38	[±0.4]	0.061
pericalcarine	11	30993	13	0.28	-3e-05	0.06	[±0.4]	0.78			pericalcarine	11	30957	13	2.43	0.00016	0.5	[±0.4]	0.015
postcentral	11	30988	13	-1.33	2.5e-05	-0.27	[±0.4]	0.18			postcentral	11	30998	13	-0.76	-1.4e-05	-0.16	[±0.4]	0.45
posteriorcingulate	11	30961	13	2.67	0.0002	0.55	[±0.4]	0.0075			posteriorcingulate	11	30981	13	-0.2	-3.1e-05	-0.04	[±0.4]	0.84
precentral	11	30968	13	1.27	1.9e-05	0.26	[±0.4]	0.21			precentral	11	30984	13	-0.97	-2.2e-06	-0.2	[±0.4]	0.33
precuneus	11	30983	13	1.22	1.6e-05	0.25	[±0.4]	0.22			precuneus	11	30995	13	-1.15	1e-05	-0.23	[±0.4]	0.25
rostralanteriorcingulate	11	30990	13	2.02	9.9e-05	0.41	[±0.4]	0.043			rostralanteriorcingulate	11	30963	13	0.51	-2.4e-05	0.1	[±0.4]	0.61
rostralmiddlefrontal	11	30996	13	3.36	0.00033	0.69	[±0.4]	0.00078	*		rostralmiddlefrontal	11	30993	13	-1.53	4.4e-05	-0.31	[±0.4]	0.12
superiorfrontal	11	30985	13	4.82	0.00072	0.98	[±0.4]	1.5e-06	***		superiorfrontal	11	30985	13	-0.88	-7.2e-06	-0.18	[±0.4]	0.38
superiorparietal	11	30992	13	0.17	-3.1e-05	0.03	[±0.4]	0.87			superiorparietal	11	30993	13	-0.46	-2.5e-05	-0.09	[±0.4]	0.64
superiortemporal	11	30987	13	1.91	8.5e-05	0.39	[±0.4]	0.057			superiortemporal	11	30991	13	-2.58	0.00018	-0.53	[±0.4]	0.01
supramarginal	11	30988	13	2	9.7e-05	0.41	[±0.4]	0.045			supramarginal	11	30989	13	-1.25	1.8e-05	-0.25	[±0.4]	0.21
frontalpole	11	30987	13	3.16	0.00029	0.64	[±0.4]	0.0016			frontalpole	11	30974	13	-0.51	-2.4e-05	-0.1	[±0.4]	0.61
temporalpole	11	30981	13	0.17	-3.1e-05	0.03	[±0.4]	0.86			temporalpole	11	30971	13	-0.89	-6.7e-06	-0.18	[±0.4]	0.37
transversetemporal	11	30987	13	2.93	0.00024	0.6	[±0.4]	0.0034			transversetemporal	11	30995	13	-1.31	2.3e-05	-0.27	[±0.4]	0.19
insula	11	30986	13	0.02	-3.2e-05	0.01	[±0.4]	0.98			insula	11	30984	13	-0.57	-2.2e-05	-0.12	[±0.4]	0.57
SurfArea	11	30987	13	2.66	0.0002	0.54	[±0.4]	0.0079			Thickness	11	30993	13	-0.84	-9.3e-06	-0.17	[±0.4]	0.4
Thickness	11	30993	13	-0.84	-9.3e-06	-0.17	[±0.4]	0.4			SurfArea	11	30987	13	2.66	0.0002	0.54	[±0.4]	0.0079
ICV	11	31002	13	6.65	0.0014	1.36	[±0.39]	3.1e-11	***		ICV	11	31002	13	6.65	0.0014	1.36	[±0.39]	3.1e-11	***
INCLUDING RELATIVES											INCLUDING RELATIVES
Model plusICV											Model plusICV
	n,del	n,nc	n,dup	tstats	adj r2	β	[95 % CI]	P				n,del	n,nc	n,dup	tstats	adj,r2	β	[95 % CI]	P
bankssts	33	37384	25	1.25	1.5e-05	0.16	[±0.26]	0.21			bankssts	33	37517	25	-3.05	0.00022	-0.4	[±0.26]	0.0023
caudalanteriorcingulate	33	37622	25	3.22	0.00025	0.42	[±0.26]	0.0013	*		caudalanteriorcingulate	33	37745	25	-1.29	1.7e-05	-0.17	[±0.26]	0.2
caudalmiddlefrontal	33	37646	25	6.84	0.0012	0.9	[±0.25]	8.3e-12	***		caudalmiddlefrontal	33	37750	25	-1.51	3.4e-05	-0.2	[±0.26]	0.13
cuneus	33	37702	25	3.5	0.0003	0.46	[±0.26]	0.00046	*		cuneus	33	37739	25	1.68	4.8e-05	0.22	[±0.26]	0.093
entorhinal	33	37227	25	-0.42	-2.2e-05	-0.05	[±0.25]	0.68			entorhinal	33	37545	25	-2.07	8.7e-05	-0.27	[±0.26]	0.039
fusiform	33	37518	25	1.48	3.2e-05	0.19	[±0.26]	0.14			fusiform	33	37758	25	-0.33	-2.4e-05	-0.04	[±0.25]	0.74
inferiorparietal	33	36894	24	-0.23	-2.6e-05	-0.03	[±0.26]	0.82			inferiorparietal	33	37020	24	-1.4	2.6e-05	-0.19	[±0.26]	0.16
inferiortemporal	33	37680	25	2.86	0.00019	0.38	[±0.25]	0.0043			inferiortemporal	33	37699	25	-1.38	2.4e-05	-0.18	[±0.26]	0.17
isthmuscingulate	33	37706	25	-1.05	2.8e-06	-0.14	[±0.26]	0.29			isthmuscingulate	33	37767	25	-0.77	-1.1e-05	-0.1	[±0.26]	0.44
lateraloccipital	33	37719	25	2.1	9e-05	0.28	[±0.25]	0.036			lateraloccipital	33	37759	25	0.79	-9.9e-06	0.1	[±0.26]	0.43
lateralorbitofrontal	33	37728	25	3.78	0.00035	0.5	[±0.25]	0.00016	*		lateralorbitofrontal	33	37697	25	-1.18	1.1e-05	-0.16	[±0.26]	0.24
lingual	33	37722	25	1.93	7.3e-05	0.25	[±0.26]	0.053			lingual	33	37748	25	-0.35	-2.3e-05	-0.05	[±0.26]	0.73
medialorbitofrontal	33	37604	25	3.61	0.00032	0.47	[±0.26]	0.00031	*		medialorbitofrontal	33	37660	25	-2.08	8.9e-05	-0.27	[±0.25]	0.037
middletemporal	33	37361	25	1.52	3.5e-05	0.2	[±0.26]	0.13			middletemporal	33	37488	25	-2.78	0.00018	-0.37	[±0.26]	0.0054
parahippocampal	33	37616	25	0.08	-2.6e-05	0.01	[±0.26]	0.94			parahippocampal	33	37757	25	1.48	3.2e-05	0.19	[±0.26]	0.14
paracentral	33	37615	25	3.6	0.00032	0.47	[±0.26]	0.00031	*		paracentral	33	37760	25	0.53	-1.9e-05	0.07	[±0.26]	0.6
parsopercularis	33	37659	25	5.93	0.00091	0.78	[±0.26]	3e-09	***		parsopercularis	33	37758	25	-0.72	-1.3e-05	-0.09	[±0.25]	0.47
parsorbitalis	33	37738	25	2.03	8.2e-05	0.27	[±0.25]	0.043			parsorbitalis	33	37765	25	-0.96	-1.9e-06	-0.13	[±0.26]	0.34
parstriangularis	33	37701	25	2.78	0.00018	0.36	[±0.26]	0.0054			parstriangularis	33	37737	25	-3.45	0.00029	-0.45	[±0.25]	0.00056	*
pericalcarine	33	37706	25	2.77	0.00018	0.36	[±0.26]	0.0055			pericalcarine	33	37659	25	4.09	0.00042	0.54	[±0.25]	4.4e-05	**
postcentral	33	37555	25	-0.87	-6.6e-06	-0.11	[±0.25]	0.39			postcentral	33	37704	25	-1.77	5.6e-05	-0.23	[±0.26]	0.077
posteriorcingulate	33	37707	25	4.39	0.00048	0.58	[±0.25]	1.1e-05	***		posteriorcingulate	33	37755	25	-1.01	4.5e-07	-0.13	[±0.25]	0.31
precentral	33	37568	25	3.1	0.00023	0.41	[±0.25]	0.0019			precentral	33	37720	25	-1.39	2.5e-05	-0.18	[±0.25]	0.16
precuneus	33	37717	25	1.41	2.6e-05	0.19	[±0.25]	0.16			precuneus	33	37759	25	-2.2	0.0001	-0.29	[±0.26]	0.028
rostralanteriorcingulate	33	37578	25	4.01	0.0004	0.53	[±0.25]	6.1e-05	**		rostralanteriorcingulate	33	37728	25	-1.29	1.8e-05	-0.17	[±0.26]	0.2
rostralmiddlefrontal	33	37716	25	6.87	0.0012	0.9	[±0.26]	6.7e-12	***		rostralmiddlefrontal	33	37750	25	-2.42	0.00013	-0.32	[±0.26]	0.016
superiorfrontal	33	37602	25	7.72	0.0016	1.01	[±0.26]	1.2e-14	***		superiorfrontal	33	37744	25	-1.68	4.8e-05	-0.22	[±0.26]	0.093
superiorparietal	33	37637	25	-0.15	-2.6e-05	-0.02	[±0.26]	0.88			superiorparietal	33	37745	25	-1.1	5.7e-06	-0.14	[±0.25]	0.27
superiortemporal	33	36746	24	2.8	0.00019	0.37	[±0.26]	0.0051			superiortemporal	33	36811	24	-4.26	0.00046	-0.56	[±0.26]	2.1e-05	**
supramarginal	33	36845	24	3.3	0.00027	0.43	[±0.26]	0.00096	*		supramarginal	33	37021	24	-2.68	0.00017	-0.36	[±0.26]	0.0073
frontalpole	33	37753	25	3.86	0.00037	0.51	[±0.25]	0.00011	**		frontalpole	33	37747	25	-1.15	8.8e-06	-0.15	[±0.26]	0.25
temporalpole	33	37654	25	-0.91	-4.3e-06	-0.12	[±0.26]	0.36			temporalpole	33	37683	25	-2.46	0.00013	-0.32	[±0.25]	0.014
transversetemporal	33	37766	25	4.72	0.00056	0.62	[±0.26]	2.4e-06	***		transversetemporal	33	37701	25	-3.19	0.00024	-0.42	[±0.26]	0.0014
insula	33	37010	24	1.45	3e-05	0.19	[±0.26]	0.15			insula	33	37037	24	-1.85	6.5e-05	-0.24	[±0.25]	0.064
SurfArea	33	37769	25	5.61	0.00081	0.74	[±0.25]	2e-08	***		Thickness	33	37774	25	-1.91	7e-05	-0.25	[±0.26]	0.056
ICV	33	37917	25	11.29	0.0033	1.48	[±0.26]	1.6e-29	***		ICV	33	37917	25	11.29	0.0033	1.48	[±0.26]	1.6e-29	***

## Sheet: Table S8
Supplementary Table 8: Sensitivity analyses: T-tests on regional cortical surface area and mean cortical thickness. The effect size (Cohen’s D) including 95 % confidence interval is presented. T-tests were performed on normalized values of brain measures plusICV: age, age squared, sex, scanner site and ICV (except for ICV) or noICV: age, age squared, sex, scanner site. Analysis was performed on a…
Cortical Area									Cortical Thickness
ALL									ALL
Model plusICV									Model plusICV
	n, CN1	n,CN2	stats	CohensD	[95 % CI]	P				n, CN1	n,CN2	stats	CohensD	[95 % CI]	P
Deletion vs non-carrier									Deletion vs non-carrier
bankssts	28	31526	-2.22	-0.42	[±0.37]	0.026			bankssts	28	31534	2.57	0.48	[±0.37]	0.01
caudalanteriorcingulate	28	31490	-2.43	-0.46	[±0.37]	0.015			caudalanteriorcingulate	28	31520	0.33	0.06	[±0.37]	0.74
caudalmiddlefrontal	28	31533	-5.66	-1.07	[±0.37]	1.5e-08	***		caudalmiddlefrontal	28	31538	2.31	0.44	[±0.37]	0.021
cuneus	28	31522	-2.87	-0.54	[±0.37]	0.0042			cuneus	28	31514	-2.03	-0.38	[±0.37]	0.043
entorhinal	28	31510	-0.66	-0.12	[±0.37]	0.51			entorhinal	28	31533	1.12	0.21	[±0.37]	0.26
fusiform	28	31524	-3.65	-0.69	[±0.37]	0.00026	*		fusiform	28	31538	-0.33	-0.06	[±0.37]	0.74
inferiorparietal	28	31534	-1.78	-0.34	[±0.37]	0.076			inferiorparietal	28	31535	2.04	0.39	[±0.37]	0.041
inferiortemporal	28	31536	-2.69	-0.51	[±0.37]	0.0073			inferiortemporal	28	31538	1.68	0.32	[±0.37]	0.093
isthmuscingulate	28	31512	0.42	0.08	[±0.37]	0.68			isthmuscingulate	28	31537	2.37	0.45	[±0.37]	0.018
lateraloccipital	28	31536	-2.89	-0.55	[±0.37]	0.0038			lateraloccipital	28	31538	-0.2	-0.04	[±0.37]	0.84
lateralorbitofrontal	28	31524	-4.49	-0.85	[±0.37]	7.3e-06	***		lateralorbitofrontal	28	31521	1.95	0.37	[±0.37]	0.051
lingual	28	31518	-1.69	-0.32	[±0.37]	0.092			lingual	28	31537	0.14	0.03	[±0.37]	0.89
medialorbitofrontal	28	31526	-3.43	-0.65	[±0.37]	0.00061	*		medialorbitofrontal	28	31493	3.03	0.57	[±0.37]	0.0025
middletemporal	28	31536	-1.86	-0.35	[±0.37]	0.063			middletemporal	28	31539	2.75	0.52	[±0.37]	0.0059
parahippocampal	28	31486	-0.66	-0.12	[±0.38]	0.51			parahippocampal	28	31530	-1.28	-0.24	[±0.37]	0.2
paracentral	28	31513	-2.33	-0.44	[±0.37]	0.02			paracentral	28	31537	-1.15	-0.22	[±0.37]	0.25
parsopercularis	28	31512	-4.22	-0.8	[±0.37]	2.5e-05	**		parsopercularis	28	31534	1.34	0.25	[±0.37]	0.18
parsorbitalis	28	31523	-3.25	-0.61	[±0.38]	0.0011	*		parsorbitalis	28	31535	0.51	0.1	[±0.37]	0.61
parstriangularis	28	31530	-3.64	-0.69	[±0.37]	0.00028	*		parstriangularis	28	31532	3.92	0.74	[±0.37]	8.8e-05	**
pericalcarine	28	31538	-1.05	-0.2	[±0.37]	0.29			pericalcarine	28	31502	-3.21	-0.61	[±0.37]	0.0013	*
postcentral	28	31530	-0.33	-0.06	[±0.37]	0.74			postcentral	28	31541	1.48	0.28	[±0.37]	0.14
posteriorcingulate	28	31503	-2.74	-0.52	[±0.37]	0.0062			posteriorcingulate	28	31523	0.24	0.05	[±0.38]	0.81
precentral	28	31511	-3.31	-0.62	[±0.38]	0.00095	*		precentral	28	31526	1.32	0.25	[±0.37]	0.19
precuneus	28	31528	-1.36	-0.26	[±0.37]	0.17			precuneus	28	31540	1.71	0.32	[±0.37]	0.087
rostralanteriorcingulate	28	31534	-2.85	-0.54	[±0.37]	0.0044			rostralanteriorcingulate	28	31508	1.55	0.29	[±0.37]	0.12
rostralmiddlefrontal	28	31540	-5.74	-1.08	[±0.37]	9.7e-09	***		rostralmiddlefrontal	28	31537	2.56	0.48	[±0.37]	0.011
superiorfrontal	28	31531	-6.28	-1.19	[±0.37]	3.4e-10	***		superiorfrontal	28	31527	2.08	0.39	[±0.37]	0.037
superiorparietal	28	31535	-0.57	-0.11	[±0.37]	0.57			superiorparietal	28	31537	1.61	0.3	[±0.37]	0.11
superiortemporal	28	31532	-3.71	-0.7	[±0.37]	0.00021	*		superiortemporal	28	31535	3.67	0.69	[±0.37]	0.00024	*
supramarginal	28	31532	-2.64	-0.5	[±0.37]	0.0084			supramarginal	28	31531	2.13	0.4	[±0.37]	0.033
frontalpole	28	31533	-2.34	-0.44	[±0.37]	0.019			frontalpole	28	31520	2.14	0.4	[±0.37]	0.032
temporalpole	28	31524	-0.72	-0.14	[±0.37]	0.47			temporalpole	28	31513	1.5	0.28	[±0.37]	0.13
transversetemporal	28	31532	-3.8	-0.72	[±0.37]	0.00014	*		transversetemporal	28	31538	2.74	0.52	[±0.37]	0.0061
insula	28	31530	-2.16	-0.41	[±0.37]	0.031			insula	28	31528	1.06	0.2	[±0.37]	0.29
SurfArea	28	31533	-5.99	-1.13	[±0.37]	2.1e-09	***		Thickness	28	31538	1.96	0.37	[±0.37]	0.049
Thickness	28	31538	1.96	0.37	[±0.37]	0.049			SurfArea	28	31533	-5.99	-1.13	[±0.37]	2.1e-09	***
ICV	28	31637	-9.77	-1.84	[±0.37]	1.6e-22	***		ICV	28	31637	-9.77	-1.84	[±0.37]	1.6e-22	***
Duplication vs non-carrier									Duplication vs non-carrier
bankssts	22	34038	0.36	-0.08	[±0.42]	0.72			bankssts	22	34170	0.39	-0.08	[±0.42]	0.7
caudalanteriorcingulate	22	34278	-1.38	0.29	[±0.42]	0.17			caudalanteriorcingulate	22	34398	-0.05	0.01	[±0.42]	0.96
caudalmiddlefrontal	22	34301	-2.82	0.6	[±0.42]	0.0048			caudalmiddlefrontal	22	34401	-0.46	0.1	[±0.41]	0.65
cuneus	22	34355	-0.79	0.17	[±0.42]	0.43			cuneus	22	34391	-0.84	0.18	[±0.42]	0.4
entorhinal	22	33887	0.47	-0.1	[±0.42]	0.64			entorhinal	22	34198	2.14	-0.46	[±0.42]	0.033
fusiform	22	34174	2.16	-0.46	[±0.42]	0.031			fusiform	22	34410	0.7	-0.15	[±0.42]	0.49
inferiorparietal	21	34214	1.88	-0.41	[±0.43]	0.06			inferiorparietal	21	34343	-0.92	0.2	[±0.43]	0.36
inferiortemporal	22	34333	-0.18	0.04	[±0.42]	0.86			inferiortemporal	22	34351	-0.53	0.11	[±0.42]	0.59
isthmuscingulate	22	34360	1.97	-0.42	[±0.42]	0.048			isthmuscingulate	22	34419	-1.83	0.39	[±0.42]	0.067
lateraloccipital	22	34371	0.25	-0.05	[±0.42]	0.81			lateraloccipital	22	34413	-1.31	0.28	[±0.42]	0.19
lateralorbitofrontal	22	34380	-0.15	0.03	[±0.42]	0.88			lateralorbitofrontal	22	34348	-1.16	0.25	[±0.42]	0.25
lingual	22	34374	0.43	-0.09	[±0.42]	0.67			lingual	22	34401	-0.44	0.09	[±0.42]	0.66
medialorbitofrontal	22	34257	-1.05	0.22	[±0.42]	0.3			medialorbitofrontal	22	34312	-1.15	0.24	[±0.42]	0.25
middletemporal	22	34014	-0.08	0.02	[±0.41]	0.94			middletemporal	22	34139	-0.12	0.03	[±0.41]	0.9
parahippocampal	22	34273	0.24	-0.05	[±0.42]	0.81			parahippocampal	22	34410	-0.58	0.12	[±0.42]	0.56
paracentral	22	34269	-2.55	0.54	[±0.42]	0.011			paracentral	22	34413	0.33	-0.07	[±0.42]	0.74
parsopercularis	22	34314	-3.3	0.7	[±0.42]	0.00095	*		parsopercularis	22	34412	-1	0.21	[±0.42]	0.32
parsorbitalis	22	34391	0.69	-0.15	[±0.42]	0.49			parsorbitalis	22	34417	0.04	-0.01	[±0.42]	0.97
parstriangularis	22	34354	0.52	-0.11	[±0.42]	0.6			parstriangularis	22	34391	-0.47	0.1	[±0.42]	0.64
pericalcarine	22	34358	-0.76	0.16	[±0.42]	0.45			pericalcarine	22	34311	-2.05	0.44	[±0.42]	0.04
postcentral	22	34211	1.46	-0.31	[±0.42]	0.14			postcentral	22	34357	0.69	-0.15	[±0.42]	0.49
posteriorcingulate	22	34364	-2.05	0.44	[±0.42]	0.04			posteriorcingulate	22	34410	-0.25	0.05	[±0.42]	0.8
precentral	22	34224	-0.6	0.13	[±0.42]	0.55			precentral	22	34374	0.86	-0.18	[±0.41]	0.39
precuneus	22	34370	-0.48	0.1	[±0.42]	0.63			precuneus	22	34410	0.3	-0.06	[±0.41]	0.76
rostralanteriorcingulate	22	34231	-2.03	0.43	[±0.42]	0.043			rostralanteriorcingulate	22	34381	-0.04	0.01	[±0.42]	0.97
rostralmiddlefrontal	22	34367	-2	0.43	[±0.41]	0.046			rostralmiddlefrontal	22	34402	-0.51	0.11	[±0.42]	0.61
superiorfrontal	22	34254	-3.08	0.66	[±0.42]	0.002			superiorfrontal	22	34397	-0.42	0.09	[±0.42]	0.67
superiorparietal	22	34290	0.17	-0.04	[±0.42]	0.87			superiorparietal	22	34397	-0.64	0.14	[±0.41]	0.52
superiortemporal	21	33983	-0.2	0.04	[±0.43]	0.84			superiortemporal	21	34053	1.18	-0.26	[±0.43]	0.24
supramarginal	21	34107	-1.97	0.43	[±0.43]	0.049			supramarginal	21	34283	0.28	-0.06	[±0.43]	0.78
frontalpole	22	34404	-2.78	0.59	[±0.42]	0.0054			frontalpole	22	34399	-1.01	0.22	[±0.41]	0.31
temporalpole	22	34308	2.11	-0.45	[±0.42]	0.035			temporalpole	22	34336	1.42	-0.3	[±0.41]	0.15
transversetemporal	22	34417	-2.75	0.59	[±0.42]	0.0059			transversetemporal	22	34353	1.48	-0.31	[±0.41]	0.14
insula	21	34148	0.64	-0.14	[±0.43]	0.53			insula	21	34170	0.53	-0.11	[±0.42]	0.6
SurfArea	22	34420	-0.97	0.21	[±0.42]	0.33			Thickness	22	34425	-0.31	0.07	[±0.41]	0.75
Thickness	22	34425	-0.31	0.07	[±0.41]	0.75			SurfArea	22	34420	-0.97	0.21	[±0.42]	0.33
ICV	22	34477	-4.24	0.9	[±0.42]	2.3e-05	**		ICV	22	34477	-4.24	0.9	[±0.42]	2.3e-05	**
Duplication vs deletion									Duplication vs deletion
bankssts	28	22	-1.29	0.38	[±0.57]	0.2			bankssts	28	22	1.91	-0.55	[±0.58]	0.062
caudalanteriorcingulate	28	22	-2.77	0.82	[±0.59]	0.008			caudalanteriorcingulate	28	22	0.48	-0.14	[±0.58]	0.63
caudalmiddlefrontal	28	22	-8.17	1.82	[±0.44]	1.2e-10	***		caudalmiddlefrontal	28	22	1.09	-0.28	[±0.51]	0.28
cuneus	28	22	-2.61	0.8	[±0.61]	0.012			cuneus	28	22	-2.12	0.62	[±0.59]	0.039
entorhinal	28	22	-0.39	0.1	[±0.47]	0.7			entorhinal	28	22	2.49	-0.69	[±0.56]	0.016
fusiform	28	22	-1.15	0.34	[±0.59]	0.26			fusiform	28	22	0.29	-0.08	[±0.53]	0.77
inferiorparietal	28	21	0.09	-0.02	[±0.61]	0.93			inferiorparietal	28	21	0.43	-0.15	[±0.68]	0.67
inferiortemporal	28	22	-2.65	0.65	[±0.49]	0.011			inferiortemporal	28	22	0.62	-0.18	[±0.58]	0.54
isthmuscingulate	28	22	1.42	-0.41	[±0.58]	0.16			isthmuscingulate	28	22	0.3	-0.06	[±0.4]	0.77
lateraloccipital	28	22	-2.02	0.57	[±0.57]	0.049			lateraloccipital	28	22	-1.19	0.34	[±0.57]	0.24
lateralorbitofrontal	28	22	-4.07	1.02	[±0.51]	0.00018	*		lateralorbitofrontal	28	22	0.35	-0.11	[±0.64]	0.72
lingual	28	22	-1.16	0.31	[±0.54]	0.25			lingual	28	22	-0.27	0.08	[±0.6]	0.79
medialorbitofrontal	28	22	-3.99	1.02	[±0.51]	0.00022	*		medialorbitofrontal	28	22	1.05	-0.34	[±0.65]	0.3
middletemporal	28	22	-1.67	0.44	[±0.53]	0.1			middletemporal	28	22	1.67	-0.49	[±0.59]	0.1
parahippocampal	28	22	-0.58	0.15	[±0.54]	0.57			parahippocampal	28	22	-1.44	0.39	[±0.55]	0.16
paracentral	28	22	-4.7	1.07	[±0.45]	2.2e-05	**		paracentral	28	22	-0.54	0.18	[±0.67]	0.59
parsopercularis	28	22	-5.81	1.6	[±0.55]	4.8e-07	***		parsopercularis	28	22	-0.05	0.02	[±0.47]	0.96
parsorbitalis	28	22	-1.96	0.53	[±0.54]	0.056			parsorbitalis	28	22	0.23	-0.07	[±0.6]	0.82
parstriangularis	28	22	-2.47	0.64	[±0.53]	0.017			parstriangularis	28	22	1.99	-0.62	[±0.63]	0.052
pericalcarine	28	22	-1.65	0.45	[±0.54]	0.11			pericalcarine	28	22	-4.05	1.12	[±0.55]	0.00019	*
postcentral	28	22	0.55	-0.16	[±0.59]	0.58			postcentral	28	22	1.53	-0.41	[±0.54]	0.13
posteriorcingulate	28	22	-4.25	1.07	[±0.52]	9.9e-05	**		posteriorcingulate	28	22	-0.05	0.01	[±0.64]	0.96
precentral	28	22	-3.52	0.86	[±0.48]	0.00095	*		precentral	28	22	1.27	-0.35	[±0.56]	0.21
precuneus	28	22	-1.68	0.44	[±0.53]	0.099			precuneus	28	22	1.24	-0.37	[±0.6]	0.22
rostralanteriorcingulate	28	22	-3.96	1.09	[±0.56]	0.00025	*		rostralanteriorcingulate	28	22	0.94	-0.32	[±0.69]	0.35
rostralmiddlefrontal	28	22	-5.87	1.66	[±0.56]	3.9e-07	***		rostralmiddlefrontal	28	22	1.11	-0.33	[±0.6]	0.27
superiorfrontal	28	22	-7.24	2.01	[±0.56]	3.1e-09	***		superiorfrontal	28	22	0.91	-0.26	[±0.58]	0.37
superiorparietal	28	22	-0.51	0.16	[±0.62]	0.61			superiorparietal	28	22	0.43	-0.13	[±0.59]	0.67
superiortemporal	28	21	-3.32	0.85	[±0.51]	0.0017			superiortemporal	28	21	3.23	-0.98	[±0.61]	0.0023
supramarginal	28	21	-3.74	1.04	[±0.57]	0.00049	*		supramarginal	28	21	1.49	-0.44	[±0.6]	0.14
frontalpole	28	22	-4.85	1.13	[±0.48]	1.4e-05	**		frontalpole	28	22	0.55	-0.16	[±0.58]	0.58
temporalpole	28	22	1.01	-0.28	[±0.56]	0.32			temporalpole	28	22	2.49	-0.63	[±0.51]	0.016
transversetemporal	28	22	-5.34	1.41	[±0.53]	2.5e-06	***		transversetemporal	28	22	2.72	-0.8	[±0.59]	0.0092
insula	28	21	-1.55	0.4	[±0.52]	0.13			insula	28	21	1.26	-0.33	[±0.53]	0.22
SurfArea	28	22	-5.73	1.5	[±0.53]	6.6e-07	***		Thickness	28	22	0.85	-0.27	[±0.63]	0.4
Thickness	28	22	0.85	-0.27	[±0.63]	0.4			SurfArea	28	22	-5.73	1.5	[±0.53]	6.6e-07	***
ICV	28	22	-11.38	2.83	[±0.5]	3.2e-15	***		ICV	28	22	-11.38	2.83	[±0.5]	3.2e-15	***
ALL									ALL
Model noICV									Model noICV
	n, CN1	n,CN2	stats	CohensD	[95 % CI]	P				n, CN1	n,CN2	stats	CohensD	[95 % CI]	P
Deletion vs non-carrier									Deletion vs non-carrier
bankssts	28	31526	-7.07	-1.33	[±0.37]	1.6e-12	***		bankssts	28	31534	1.78	0.34	[±0.37]	0.075
caudalanteriorcingulate	28	31490	-7.19	-1.36	[±0.37]	6.6e-13	***		caudalanteriorcingulate	28	31520	2.24	0.42	[±0.37]	0.025
caudalmiddlefrontal	28	31533	-10.4	-1.96	[±0.37]	2.7e-25	***		caudalmiddlefrontal	28	31538	1.39	0.26	[±0.37]	0.17
cuneus	28	31522	-6.49	-1.22	[±0.38]	8.8e-11	***		cuneus	28	31514	-2.83	-0.54	[±0.37]	0.0046
entorhinal	28	31510	-4.64	-0.88	[±0.37]	3.5e-06	***		entorhinal	28	31533	1.38	0.26	[±0.37]	0.17
fusiform	28	31524	-8.82	-1.66	[±0.37]	1.2e-18	***		fusiform	28	31538	-0.65	-0.12	[±0.37]	0.52
inferiorparietal	28	31534	-7.41	-1.4	[±0.37]	1.3e-13	***		inferiorparietal	28	31535	1.4	0.26	[±0.37]	0.16
inferiortemporal	28	31536	-8.21	-1.55	[±0.37]	2.4e-16	***		inferiortemporal	28	31538	1.62	0.31	[±0.37]	0.11
isthmuscingulate	28	31512	-5.77	-1.09	[±0.37]	7.8e-09	***		isthmuscingulate	28	31537	3.74	0.71	[±0.37]	0.00018	*
lateraloccipital	28	31536	-7.96	-1.5	[±0.37]	1.8e-15	***		lateraloccipital	28	31538	-1.11	-0.21	[±0.37]	0.27
lateralorbitofrontal	28	31524	-9.26	-1.75	[±0.37]	2.3e-20	***		lateralorbitofrontal	28	31521	2.96	0.56	[±0.37]	0.0031
lingual	28	31518	-5.88	-1.11	[±0.37]	4.1e-09	***		lingual	28	31537	-0.66	-0.12	[±0.37]	0.51
medialorbitofrontal	28	31526	-9.13	-1.72	[±0.37]	7.6e-20	***		medialorbitofrontal	28	31493	4.36	0.82	[±0.37]	1.3e-05	***
middletemporal	28	31536	-7.78	-1.47	[±0.37]	7.3e-15	***		middletemporal	28	31539	2.29	0.43	[±0.37]	0.022
parahippocampal	28	31486	-5.92	-1.12	[±0.37]	3.2e-09	***		parahippocampal	28	31530	-0.63	-0.12	[±0.37]	0.53
paracentral	28	31513	-7.42	-1.4	[±0.37]	1.2e-13	***		paracentral	28	31537	-2.19	-0.41	[±0.37]	0.029
parsopercularis	28	31512	-8.75	-1.65	[±0.37]	2.3e-18	***		parsopercularis	28	31534	0.23	0.04	[±0.37]	0.82
parsorbitalis	28	31523	-7.71	-1.46	[±0.37]	1.3e-14	***		parsorbitalis	28	31535	1	0.19	[±0.37]	0.32
parstriangularis	28	31530	-7.42	-1.4	[±0.37]	1.2e-13	***		parstriangularis	28	31532	3.76	0.71	[±0.37]	0.00017	*
pericalcarine	28	31538	-4.48	-0.85	[±0.37]	7.6e-06	***		pericalcarine	28	31502	-4.02	-0.76	[±0.37]	5.9e-05	**
postcentral	28	31530	-6.29	-1.19	[±0.37]	3.2e-10	***		postcentral	28	31541	0.16	0.03	[±0.37]	0.87
posteriorcingulate	28	31503	-8.1	-1.53	[±0.37]	5.8e-16	***		posteriorcingulate	28	31523	0.77	0.15	[±0.38]	0.44
precentral	28	31511	-8.86	-1.67	[±0.37]	8.3e-19	***		precentral	28	31526	0.11	0.02	[±0.37]	0.91
precuneus	28	31528	-7.09	-1.34	[±0.37]	1.3e-12	***		precuneus	28	31540	0.57	0.11	[±0.37]	0.57
rostralanteriorcingulate	28	31534	-8.07	-1.52	[±0.37]	7.5e-16	***		rostralanteriorcingulate	28	31508	3.36	0.63	[±0.37]	0.00079	*
rostralmiddlefrontal	28	31540	-10.77	-2.03	[±0.37]	5.6e-27	***		rostralmiddlefrontal	28	31537	2.97	0.56	[±0.37]	0.003
superiorfrontal	28	31531	-11.57	-2.18	[±0.37]	7e-31	***		superiorfrontal	28	31527	2.62	0.49	[±0.37]	0.0089
superiorparietal	28	31535	-5.88	-1.11	[±0.37]	4.1e-09	***		superiorparietal	28	31537	0.35	0.07	[±0.37]	0.72
superiortemporal	28	31532	-9.51	-1.79	[±0.37]	2.1e-21	***		superiortemporal	28	31535	2.35	0.44	[±0.37]	0.019
supramarginal	28	31532	-8.18	-1.54	[±0.37]	3e-16	***		supramarginal	28	31531	1.4	0.26	[±0.37]	0.16
frontalpole	28	31533	-5.47	-1.03	[±0.37]	4.6e-08	***		frontalpole	28	31520	3.1	0.59	[±0.37]	0.0019
temporalpole	28	31524	-4.36	-0.82	[±0.37]	1.3e-05	***		temporalpole	28	31513	1.9	0.36	[±0.37]	0.058
transversetemporal	28	31532	-8.3	-1.56	[±0.38]	1.1e-16	***		transversetemporal	28	31538	1.5	0.28	[±0.37]	0.13
insula	28	31530	-8.31	-1.57	[±0.37]	9.8e-17	***		insula	28	31528	0.73	0.14	[±0.37]	0.46
SurfArea	28	31533	-11.44	-2.16	[±0.37]	3.1e-30	***		Thickness	28	31538	1.28	0.24	[±0.37]	0.2
Thickness	28	31538	1.28	0.24	[±0.37]	0.2			SurfArea	28	31533	-11.44	-2.16	[±0.37]	3.1e-30	***
ICV	28	31637	-9.77	-1.84	[±0.37]	1.6e-22	***		ICV	28	31637	-9.77	-1.84	[±0.37]	1.6e-22	***
Duplication vs non-carrier									Duplication vs non-carrier
bankssts	22	34038	-1.77	0.38	[±0.41]	0.078			bankssts	22	34170	0.06	-0.01	[±0.41]	0.95
caudalanteriorcingulate	22	34278	-3.01	0.64	[±0.42]	0.0026			caudalanteriorcingulate	22	34398	0.74	-0.16	[±0.42]	0.46
caudalmiddlefrontal	22	34301	-4.46	0.95	[±0.42]	8e-06	***		caudalmiddlefrontal	22	34401	-0.79	0.17	[±0.42]	0.43
cuneus	22	34355	-2.41	0.51	[±0.42]	0.016			cuneus	22	34391	-1.14	0.24	[±0.42]	0.25
entorhinal	22	33887	-1.23	0.26	[±0.42]	0.22			entorhinal	22	34198	2.28	-0.49	[±0.42]	0.023
fusiform	22	34174	-0.71	0.15	[±0.42]	0.48			fusiform	22	34410	0.6	-0.13	[±0.42]	0.55
inferiorparietal	21	34214	-0.93	0.2	[±0.43]	0.35			inferiorparietal	21	34343	-1.18	0.26	[±0.42]	0.24
inferiortemporal	22	34333	-2.66	0.57	[±0.41]	0.0078			inferiortemporal	22	34351	-0.54	0.11	[±0.42]	0.59
isthmuscingulate	22	34360	-0.88	0.19	[±0.42]	0.38			isthmuscingulate	22	34419	-1.21	0.26	[±0.42]	0.23
lateraloccipital	22	34371	-2.14	0.46	[±0.41]	0.032			lateraloccipital	22	34413	-1.67	0.36	[±0.41]	0.094
lateralorbitofrontal	22	34380	-2.62	0.56	[±0.42]	0.0087			lateralorbitofrontal	22	34348	-0.7	0.15	[±0.42]	0.48
lingual	22	34374	-1.44	0.31	[±0.41]	0.15			lingual	22	34401	-0.76	0.16	[±0.42]	0.45
medialorbitofrontal	22	34257	-3.46	0.74	[±0.42]	0.00054	*		medialorbitofrontal	22	34312	-0.57	0.12	[±0.42]	0.57
middletemporal	22	34014	-2.79	0.59	[±0.42]	0.0053			middletemporal	22	34139	-0.31	0.07	[±0.41]	0.76
parahippocampal	22	34273	-2	0.43	[±0.41]	0.045			parahippocampal	22	34410	-0.24	0.05	[±0.42]	0.81
paracentral	22	34269	-4.13	0.88	[±0.42]	3.7e-05	**		paracentral	22	34413	-0.08	0.02	[±0.42]	0.93
parsopercularis	22	34314	-4.58	0.98	[±0.41]	4.6e-06	***		parsopercularis	22	34412	-1.43	0.3	[±0.42]	0.15
parsorbitalis	22	34391	-1.43	0.3	[±0.42]	0.15			parsorbitalis	22	34417	0.29	-0.06	[±0.42]	0.77
parstriangularis	22	34354	-1.14	0.24	[±0.42]	0.25			parstriangularis	22	34391	-0.51	0.11	[±0.42]	0.61
pericalcarine	22	34358	-2.16	0.46	[±0.42]	0.031			pericalcarine	22	34311	-2.34	0.5	[±0.42]	0.019
postcentral	22	34211	-1.43	0.31	[±0.41]	0.15			postcentral	22	34357	0.15	-0.03	[±0.42]	0.88
posteriorcingulate	22	34364	-3.84	0.82	[±0.42]	0.00012	**		posteriorcingulate	22	34410	-0.03	0.01	[±0.42]	0.97
precentral	22	34224	-2.94	0.63	[±0.41]	0.0033			precentral	22	34374	0.44	-0.09	[±0.41]	0.66
precuneus	22	34370	-2.81	0.6	[±0.42]	0.005			precuneus	22	34410	-0.16	0.03	[±0.42]	0.87
rostralanteriorcingulate	22	34231	-4.02	0.86	[±0.41]	5.8e-05	**		rostralanteriorcingulate	22	34381	0.76	-0.16	[±0.42]	0.45
rostralmiddlefrontal	22	34367	-4.18	0.89	[±0.42]	2.9e-05	**		rostralmiddlefrontal	22	34402	-0.3	0.06	[±0.42]	0.76
superiorfrontal	22	34254	-4.99	1.06	[±0.42]	6.1e-07	***		superiorfrontal	22	34397	-0.18	0.04	[±0.42]	0.86
superiorparietal	22	34290	-2.12	0.45	[±0.42]	0.034			superiorparietal	22	34397	-1.16	0.25	[±0.41]	0.25
superiortemporal	21	33983	-2.95	0.64	[±0.43]	0.0032			superiortemporal	21	34053	0.65	-0.14	[±0.43]	0.52
supramarginal	21	34107	-3.96	0.86	[±0.43]	7.4e-05	**		supramarginal	21	34283	0.01	0	[±0.43]	0.99
frontalpole	22	34404	-3.92	0.83	[±0.42]	9e-05	**		frontalpole	22	34399	-0.62	0.13	[±0.42]	0.54
temporalpole	22	34308	0.41	-0.09	[±0.42]	0.68			temporalpole	22	34336	1.58	-0.34	[±0.42]	0.11
transversetemporal	22	34417	-4.22	0.9	[±0.42]	2.5e-05	**		transversetemporal	22	34353	0.99	-0.21	[±0.42]	0.32
insula	21	34148	-2.23	0.49	[±0.42]	0.026			insula	21	34170	0.41	-0.09	[±0.43]	0.68
SurfArea	22	34420	-3.88	0.83	[±0.41]	0.00011	**		Thickness	22	34425	-0.56	0.12	[±0.42]	0.58
Thickness	22	34425	-0.56	0.12	[±0.42]	0.58			SurfArea	22	34420	-3.88	0.83	[±0.41]	0.00011	**
ICV	22	34477	-4.24	0.9	[±0.42]	2.3e-05	**		ICV	22	34477	-4.24	0.9	[±0.42]	2.3e-05	**
Duplication vs deletion									Duplication vs deletion
bankssts	28	22	-6.83	1.76	[±0.52]	1.3e-08	***		bankssts	28	22	1.16	-0.33	[±0.57]	0.25
caudalanteriorcingulate	28	22	-7.44	2.09	[±0.56]	1.6e-09	***		caudalanteriorcingulate	28	22	2.33	-0.66	[±0.57]	0.024
caudalmiddlefrontal	28	22	-13.9	3.06	[±0.45]	1.9e-18	***		caudalmiddlefrontal	28	22	0.16	-0.04	[±0.51]	0.87
cuneus	28	22	-7.05	1.83	[±0.53]	6.3e-09	***		cuneus	28	22	-2.85	0.84	[±0.59]	0.0064
entorhinal	28	22	-5.08	1.21	[±0.48]	6.2e-06	***		entorhinal	28	22	2.8	-0.78	[±0.56]	0.0074
fusiform	28	22	-7.33	1.93	[±0.53]	2.3e-09	***		fusiform	28	22	0.04	-0.01	[±0.52]	0.97
inferiorparietal	28	21	-6.09	1.67	[±0.55]	2e-07	***		inferiorparietal	28	21	-0.09	0.04	[±0.67]	0.93
inferiortemporal	28	22	-9.69	2.23	[±0.45]	7e-13	***		inferiortemporal	28	22	0.6	-0.18	[±0.59]	0.55
isthmuscingulate	28	22	-4.88	1.37	[±0.57]	1.2e-05	***		isthmuscingulate	28	22	2.2	-0.45	[±0.41]	0.033
lateraloccipital	28	22	-8.52	2.06	[±0.48]	3.6e-11	***		lateraloccipital	28	22	-2.05	0.59	[±0.58]	0.046
lateralorbitofrontal	28	22	-10.23	2.45	[±0.47]	1.2e-13	***		lateralorbitofrontal	28	22	1.25	-0.4	[±0.64]	0.22
lingual	28	22	-5.84	1.51	[±0.51]	4.4e-07	***		lingual	28	22	-0.98	0.3	[±0.59]	0.33
medialorbitofrontal	28	22	-10.97	2.59	[±0.48]	1.1e-14	***		medialorbitofrontal	28	22	2.19	-0.7	[±0.64]	0.033
middletemporal	28	22	-9.41	2.15	[±0.46]	1.8e-12	***		middletemporal	28	22	1.26	-0.37	[±0.59]	0.21
parahippocampal	28	22	-6.92	1.64	[±0.47]	9.9e-09	***		parahippocampal	28	22	-0.68	0.18	[±0.54]	0.5
paracentral	28	22	-11.17	2.38	[±0.42]	6.1e-15	***		paracentral	28	22	-1.39	0.46	[±0.67]	0.17
parsopercularis	28	22	-10.38	2.73	[±0.53]	7.5e-14	***		parsopercularis	28	22	-1.32	0.31	[±0.46]	0.19
parsorbitalis	28	22	-7.69	1.84	[±0.48]	6.6e-10	***		parsorbitalis	28	22	0.76	-0.23	[±0.6]	0.45
parstriangularis	28	22	-6.54	1.73	[±0.53]	3.7e-08	***		parstriangularis	28	22	1.89	-0.59	[±0.63]	0.065
pericalcarine	28	22	-5.18	1.4	[±0.53]	4.3e-06	***		pericalcarine	28	22	-4.74	1.32	[±0.57]	1.9e-05	**
postcentral	28	22	-6.37	1.59	[±0.51]	6.9e-08	***		postcentral	28	22	0.16	-0.04	[±0.53]	0.87
posteriorcingulate	28	22	-9.24	2.46	[±0.54]	3.2e-12	***		posteriorcingulate	28	22	0.4	-0.13	[±0.64]	0.69
precentral	28	22	-11.14	2.4	[±0.44]	6.7e-15	***		precentral	28	22	0.23	-0.06	[±0.56]	0.82
precuneus	28	22	-8.79	2.04	[±0.47]	1.5e-11	***		precuneus	28	22	0.2	-0.06	[±0.59]	0.85
rostralanteriorcingulate	28	22	-11.39	2.51	[±0.44]	3e-15	***		rostralanteriorcingulate	28	22	2.5	-0.84	[±0.68]	0.016
rostralmiddlefrontal	28	22	-13.11	3.06	[±0.47]	1.8e-17	***		rostralmiddlefrontal	28	22	1.51	-0.45	[±0.6]	0.14
superiorfrontal	28	22	-15.74	3.41	[±0.44]	1.4e-20	***		superiorfrontal	28	22	1.42	-0.41	[±0.58]	0.16
superiorparietal	28	22	-6.43	1.66	[±0.52]	5.4e-08	***		superiorparietal	28	22	-0.77	0.23	[±0.57]	0.45
superiortemporal	28	21	-12.44	2.56	[±0.42]	1.8e-16	***		superiortemporal	28	21	2.05	-0.61	[±0.6]	0.046
supramarginal	28	21	-10.23	2.54	[±0.5]	1.5e-13	***		supramarginal	28	21	0.84	-0.25	[±0.6]	0.41
frontalpole	28	22	-8.2	1.97	[±0.49]	1.1e-10	***		frontalpole	28	22	1.44	-0.41	[±0.57]	0.16
temporalpole	28	22	-2.88	0.77	[±0.54]	0.006			temporalpole	28	22	2.94	-0.75	[±0.51]	0.005
transversetemporal	28	22	-10.17	2.59	[±0.51]	1.4e-13	***		transversetemporal	28	22	1.6	-0.47	[±0.59]	0.12
insula	28	21	-9.47	2.19	[±0.47]	1.8e-12	***		insula	28	21	0.93	-0.24	[±0.52]	0.36
SurfArea	28	22	-15.47	3.13	[±0.41]	2.8e-20	***		Thickness	28	22	0.29	-0.09	[±0.63]	0.77
Thickness	28	22	0.29	-0.09	[±0.63]	0.77			SurfArea	28	22	-15.47	3.13	[±0.41]	2.8e-20	***
ICV	28	22	-11.38	2.83	[±0.5]	3.2e-15	***		ICV	28	22	-11.38	2.83	[±0.5]	3.2e-15	***
ADULTS									ADULTS
Model plusICV									Model plusICV
	n, CN1	n,CN2	stats	CohensD	[95 % CI]	P				n, CN1	n,CN2	stats	CohensD	[95 % CI]	P
Deletion vs non-carrier									Deletion vs non-carrier
bankssts	24	30870	-1.88	-0.38	[±0.4]	0.06			bankssts	24	30878	2.34	0.48	[±0.4]	0.019
caudalanteriorcingulate	24	30835	-2.03	-0.41	[±0.41]	0.042			caudalanteriorcingulate	24	30864	0.34	0.07	[±0.4]	0.74
caudalmiddlefrontal	24	30877	-4.99	-1.02	[±0.4]	6e-07	***		caudalmiddlefrontal	24	30881	1.93	0.39	[±0.4]	0.053
cuneus	24	30865	-2.12	-0.43	[±0.4]	0.034			cuneus	24	30857	-2.25	-0.46	[±0.4]	0.025
entorhinal	24	30858	-0.62	-0.13	[±0.4]	0.53			entorhinal	24	30876	0.57	0.12	[±0.4]	0.57
fusiform	24	30867	-3.19	-0.65	[±0.4]	0.0014			fusiform	24	30881	-0.2	-0.04	[±0.4]	0.84
inferiorparietal	24	30877	-1.9	-0.39	[±0.4]	0.057			inferiorparietal	24	30879	1.89	0.39	[±0.4]	0.059
inferiortemporal	24	30879	-2.71	-0.55	[±0.4]	0.0068			inferiortemporal	24	30882	1.55	0.32	[±0.4]	0.12
isthmuscingulate	24	30856	0.46	0.09	[±0.4]	0.65			isthmuscingulate	24	30881	2.36	0.48	[±0.4]	0.018
lateraloccipital	24	30880	-2.15	-0.44	[±0.4]	0.032			lateraloccipital	24	30881	-0.4	-0.08	[±0.4]	0.69
lateralorbitofrontal	24	30867	-3.93	-0.8	[±0.4]	8.5e-05	**		lateralorbitofrontal	24	30864	2.02	0.41	[±0.4]	0.043
lingual	24	30861	-1.31	-0.27	[±0.4]	0.19			lingual	24	30881	-0.32	-0.06	[±0.4]	0.75
medialorbitofrontal	24	30870	-2.78	-0.57	[±0.4]	0.0055			medialorbitofrontal	24	30837	3.25	0.66	[±0.4]	0.0012	*
middletemporal	24	30879	-1.97	-0.4	[±0.4]	0.049			middletemporal	24	30882	2.51	0.51	[±0.4]	0.012
parahippocampal	24	30830	-0.92	-0.19	[±0.4]	0.36			parahippocampal	24	30875	-0.6	-0.12	[±0.4]	0.55
paracentral	24	30857	-2.42	-0.49	[±0.4]	0.016			paracentral	24	30880	-1.77	-0.36	[±0.4]	0.077
parsopercularis	24	30855	-4.11	-0.84	[±0.4]	3.9e-05	**		parsopercularis	24	30879	1.33	0.27	[±0.4]	0.18
parsorbitalis	24	30867	-3.03	-0.62	[±0.4]	0.0025			parsorbitalis	24	30879	0.45	0.09	[±0.4]	0.65
parstriangularis	24	30874	-3.27	-0.67	[±0.4]	0.0011	*		parstriangularis	24	30877	3.74	0.76	[±0.4]	0.00018	*
pericalcarine	24	30881	-0.74	-0.15	[±0.4]	0.46			pericalcarine	24	30845	-3.6	-0.73	[±0.4]	0.00032	*
postcentral	24	30875	-0.19	-0.04	[±0.4]	0.85			postcentral	24	30885	1.65	0.34	[±0.4]	0.099
posteriorcingulate	24	30850	-2.42	-0.49	[±0.4]	0.015			posteriorcingulate	24	30870	0.27	0.05	[±0.4]	0.79
precentral	24	30854	-2.98	-0.61	[±0.4]	0.0029			precentral	24	30870	0.54	0.11	[±0.4]	0.59
precuneus	24	30871	-1.27	-0.26	[±0.4]	0.2			precuneus	24	30883	1.32	0.27	[±0.4]	0.19
rostralanteriorcingulate	24	30878	-2.44	-0.5	[±0.4]	0.015			rostralanteriorcingulate	24	30853	1.49	0.3	[±0.4]	0.14
rostralmiddlefrontal	24	30883	-4.93	-1	[±0.41]	8.4e-07	***		rostralmiddlefrontal	24	30881	2.53	0.52	[±0.4]	0.011
superiorfrontal	24	30874	-5.71	-1.16	[±0.4]	1.2e-08	***		superiorfrontal	24	30872	1.28	0.26	[±0.4]	0.2
superiorparietal	24	30878	-0.75	-0.15	[±0.4]	0.45			superiorparietal	24	30881	1.22	0.25	[±0.4]	0.22
superiortemporal	24	30875	-3.08	-0.63	[±0.4]	0.0021			superiortemporal	24	30878	3.35	0.68	[±0.4]	0.00081	*
supramarginal	24	30875	-2.48	-0.51	[±0.4]	0.013			supramarginal	24	30876	2.29	0.47	[±0.4]	0.022
frontalpole	24	30876	-2.45	-0.5	[±0.4]	0.014			frontalpole	24	30863	1.89	0.39	[±0.4]	0.059
temporalpole	24	30867	-0.68	-0.14	[±0.4]	0.5			temporalpole	24	30858	1.41	0.29	[±0.4]	0.16
transversetemporal	24	30875	-3.32	-0.68	[±0.4]	0.00091	*		transversetemporal	24	30882	2.03	0.41	[±0.39]	0.042
insula	24	30873	-2.2	-0.45	[±0.4]	0.028			insula	24	30871	1.18	0.24	[±0.4]	0.24
SurfArea	24	30876	-5.31	-1.08	[±0.4]	1.1e-07	***		Thickness	24	30881	1.61	0.33	[±0.4]	0.11
Thickness	24	30881	1.61	0.33	[±0.4]	0.11			SurfArea	24	30876	-5.31	-1.08	[±0.4]	1.1e-07	***
ICV	24	30928	-9.04	-1.84	[±0.4]	1.6e-19	***		ICV	24	30928	-9.04	-1.84	[±0.4]	1.6e-19	***
Duplication vs non-carrier									Duplication vs non-carrier
bankssts	22	34034	0.28	-0.06	[±0.42]	0.78			bankssts	22	34166	0.38	-0.08	[±0.42]	0.71
caudalanteriorcingulate	22	34274	-1.44	0.31	[±0.41]	0.15			caudalanteriorcingulate	22	34394	-0.07	0.02	[±0.41]	0.94
caudalmiddlefrontal	22	34297	-2.91	0.62	[±0.42]	0.0036			caudalmiddlefrontal	22	34397	-0.47	0.1	[±0.42]	0.64
cuneus	22	34351	-0.83	0.18	[±0.41]	0.41			cuneus	22	34387	-0.86	0.18	[±0.42]	0.39
entorhinal	22	33883	0.29	-0.06	[±0.42]	0.77			entorhinal	22	34194	2.04	-0.43	[±0.41]	0.042
fusiform	22	34170	1.98	-0.42	[±0.42]	0.048			fusiform	22	34406	0.62	-0.13	[±0.42]	0.53
inferiorparietal	21	34210	1.78	-0.39	[±0.43]	0.075			inferiorparietal	21	34339	-1.08	0.24	[±0.42]	0.28
inferiortemporal	22	34329	-0.33	0.07	[±0.42]	0.74			inferiortemporal	22	34347	-0.58	0.12	[±0.42]	0.56
isthmuscingulate	22	34356	1.93	-0.41	[±0.42]	0.054			isthmuscingulate	22	34415	-1.86	0.4	[±0.41]	0.064
lateraloccipital	22	34367	0.15	-0.03	[±0.42]	0.88			lateraloccipital	22	34409	-1.44	0.31	[±0.41]	0.15
lateralorbitofrontal	22	34376	-0.22	0.05	[±0.41]	0.83			lateralorbitofrontal	22	34344	-1.19	0.25	[±0.42]	0.24
lingual	22	34370	0.3	-0.06	[±0.41]	0.76			lingual	22	34397	-0.46	0.1	[±0.42]	0.64
medialorbitofrontal	22	34253	-1.1	0.23	[±0.42]	0.27			medialorbitofrontal	22	34308	-1.15	0.24	[±0.42]	0.25
middletemporal	22	34010	-0.13	0.03	[±0.42]	0.9			middletemporal	22	34135	-0.16	0.03	[±0.42]	0.87
parahippocampal	22	34269	0.26	-0.05	[±0.41]	0.8			parahippocampal	22	34406	-0.72	0.15	[±0.42]	0.47
paracentral	22	34265	-2.58	0.55	[±0.42]	0.0099			paracentral	22	34409	0.27	-0.06	[±0.42]	0.79
parsopercularis	22	34310	-3.37	0.72	[±0.42]	0.00074	*		parsopercularis	22	34408	-1.04	0.22	[±0.42]	0.3
parsorbitalis	22	34387	0.68	-0.14	[±0.41]	0.5			parsorbitalis	22	34413	0.04	-0.01	[±0.42]	0.97
parstriangularis	22	34350	0.45	-0.1	[±0.42]	0.66			parstriangularis	22	34387	-0.55	0.12	[±0.42]	0.58
pericalcarine	22	34354	-0.83	0.18	[±0.41]	0.41			pericalcarine	22	34307	-2.01	0.43	[±0.42]	0.045
postcentral	22	34207	1.42	-0.3	[±0.42]	0.16			postcentral	22	34353	0.59	-0.13	[±0.42]	0.55
posteriorcingulate	22	34360	-2.02	0.43	[±0.42]	0.043			posteriorcingulate	22	34406	-0.29	0.06	[±0.42]	0.77
precentral	22	34220	-0.65	0.14	[±0.42]	0.52			precentral	22	34370	0.93	-0.2	[±0.42]	0.35
precuneus	22	34366	-0.64	0.14	[±0.41]	0.52			precuneus	22	34406	0.13	-0.03	[±0.42]	0.9
rostralanteriorcingulate	22	34227	-2.13	0.45	[±0.42]	0.033			rostralanteriorcingulate	22	34377	-0.1	0.02	[±0.42]	0.92
rostralmiddlefrontal	22	34363	-2.15	0.46	[±0.42]	0.031			rostralmiddlefrontal	22	34398	-0.58	0.12	[±0.42]	0.56
superiorfrontal	22	34250	-3.15	0.67	[±0.42]	0.0016			superiorfrontal	22	34393	-0.45	0.1	[±0.41]	0.65
superiorparietal	22	34286	-0.02	0	[±0.42]	0.98			superiorparietal	22	34393	-0.79	0.17	[±0.42]	0.43
superiortemporal	21	33979	-0.29	0.06	[±0.43]	0.77			superiortemporal	21	34049	1.11	-0.24	[±0.43]	0.27
supramarginal	21	34103	-2.02	0.44	[±0.43]	0.043			supramarginal	21	34279	0.22	-0.05	[±0.43]	0.83
frontalpole	22	34400	-2.79	0.59	[±0.42]	0.0053			frontalpole	22	34395	-0.94	0.2	[±0.42]	0.35
temporalpole	22	34304	2.02	-0.43	[±0.42]	0.044			temporalpole	22	34332	1.38	-0.29	[±0.41]	0.17
transversetemporal	22	34413	-2.85	0.61	[±0.42]	0.0044			transversetemporal	22	34349	1.43	-0.3	[±0.41]	0.15
insula	21	34144	0.59	-0.13	[±0.43]	0.56			insula	21	34166	0.45	-0.1	[±0.43]	0.65
SurfArea	22	34416	-1.14	0.24	[±0.42]	0.25			Thickness	22	34421	-0.39	0.08	[±0.42]	0.7
Thickness	22	34421	-0.39	0.08	[±0.42]	0.7			SurfArea	22	34416	-1.14	0.24	[±0.42]	0.25
ICV	22	34473	-4.14	0.88	[±0.42]	3.5e-05	**		ICV	22	34473	-4.14	0.88	[±0.42]	3.5e-05	**
Duplication vs deletion									Duplication vs deletion
bankssts	24	22	-1.14	0.35	[±0.62]	0.26			bankssts	24	22	1.75	-0.53	[±0.61]	0.088
caudalanteriorcingulate	24	22	-2.46	0.77	[±0.64]	0.018			caudalanteriorcingulate	24	22	0.43	-0.12	[±0.58]	0.67
caudalmiddlefrontal	24	22	-7.39	1.76	[±0.48]	3.1e-09	***		caudalmiddlefrontal	24	22	0.84	-0.23	[±0.55]	0.41
cuneus	24	22	-2.12	0.68	[±0.64]	0.04			cuneus	24	22	-2.35	0.71	[±0.6]	0.023
entorhinal	24	22	-0.58	0.14	[±0.49]	0.57			entorhinal	24	22	1.98	-0.57	[±0.58]	0.054
fusiform	24	22	-1.05	0.33	[±0.64]	0.3			fusiform	24	22	0.26	-0.07	[±0.54]	0.8
inferiorparietal	24	21	-0.19	0.06	[±0.63]	0.85			inferiorparietal	24	21	0.26	-0.09	[±0.71]	0.8
inferiortemporal	24	22	-3	0.73	[±0.49]	0.0045			inferiortemporal	24	22	0.56	-0.17	[±0.61]	0.58
isthmuscingulate	24	22	1.35	-0.41	[±0.61]	0.18			isthmuscingulate	24	22	0.4	-0.09	[±0.43]	0.69
lateraloccipital	24	22	-1.69	0.48	[±0.57]	0.098			lateraloccipital	24	22	-1.49	0.42	[±0.57]	0.14
lateralorbitofrontal	24	22	-3.67	0.97	[±0.54]	0.00066	*		lateralorbitofrontal	24	22	0.43	-0.14	[±0.68]	0.67
lingual	24	22	-1	0.28	[±0.57]	0.32			lingual	24	22	-0.65	0.19	[±0.6]	0.52
medialorbitofrontal	24	22	-3.47	0.92	[±0.55]	0.0012	*		medialorbitofrontal	24	22	1.27	-0.42	[±0.67]	0.21
middletemporal	24	22	-1.86	0.5	[±0.54]	0.069			middletemporal	24	22	1.47	-0.46	[±0.63]	0.15
parahippocampal	24	22	-0.88	0.23	[±0.53]	0.38			parahippocampal	24	22	-1.08	0.31	[±0.56]	0.29
paracentral	24	22	-4.67	1.12	[±0.48]	2.8e-05	**		paracentral	24	22	-1.02	0.36	[±0.68]	0.31
parsopercularis	24	22	-5.65	1.66	[±0.59]	1.1e-06	***		parsopercularis	24	22	-0.03	0.01	[±0.5]	0.97
parsorbitalis	24	22	-1.89	0.53	[±0.56]	0.065			parsorbitalis	24	22	0.21	-0.07	[±0.66]	0.83
parstriangularis	24	22	-2.27	0.63	[±0.56]	0.028			parstriangularis	24	22	1.96	-0.62	[±0.64]	0.056
pericalcarine	24	22	-1.4	0.4	[±0.57]	0.17			pericalcarine	24	22	-4.4	1.23	[±0.57]	6.8e-05	**
postcentral	24	22	0.56	-0.17	[±0.62]	0.58			postcentral	24	22	1.59	-0.45	[±0.57]	0.12
posteriorcingulate	24	22	-3.84	1.03	[±0.55]	0.00039	*		posteriorcingulate	24	22	-0.05	0.02	[±0.67]	0.96
precentral	24	22	-3.18	0.83	[±0.53]	0.0027			precentral	24	22	0.82	-0.23	[±0.57]	0.42
precuneus	24	22	-1.85	0.49	[±0.53]	0.072			precuneus	24	22	0.84	-0.26	[±0.62]	0.41
rostralanteriorcingulate	24	22	-3.68	1.07	[±0.58]	0.00063	*		rostralanteriorcingulate	24	22	0.91	-0.31	[±0.69]	0.37
rostralmiddlefrontal	24	22	-5.27	1.58	[±0.61]	3.9e-06	***		rostralmiddlefrontal	24	22	1.19	-0.34	[±0.57]	0.24
superiorfrontal	24	22	-6.57	1.97	[±0.61]	5e-08	***		superiorfrontal	24	22	0.38	-0.11	[±0.58]	0.7
superiorparietal	24	22	-0.83	0.26	[±0.63]	0.41			superiorparietal	24	22	0.11	-0.03	[±0.58]	0.91
superiortemporal	24	21	-3.04	0.78	[±0.52]	0.004			superiortemporal	24	21	3.08	-0.92	[±0.6]	0.0036
supramarginal	24	21	-3.7	1.07	[±0.58]	0.00061	*		supramarginal	24	21	1.55	-0.48	[±0.63]	0.13
frontalpole	24	22	-4.72	1.19	[±0.51]	2.4e-05	**		frontalpole	24	22	0.53	-0.16	[±0.61]	0.6
temporalpole	24	22	0.9	-0.27	[±0.6]	0.37			temporalpole	24	22	2.28	-0.61	[±0.54]	0.027
transversetemporal	24	22	-5.04	1.39	[±0.55]	8.4e-06	***		transversetemporal	24	22	2.27	-0.66	[±0.59]	0.028
insula	24	21	-1.73	0.45	[±0.53]	0.091			insula	24	21	1.25	-0.34	[±0.55]	0.22
SurfArea	24	22	-5.5	1.47	[±0.54]	1.8e-06	***		Thickness	24	22	0.6	-0.19	[±0.64]	0.55
Thickness	24	22	0.6	-0.19	[±0.64]	0.55			SurfArea	24	22	-5.5	1.47	[±0.54]	1.8e-06	***
ICV	24	22	-11.07	2.79	[±0.5]	2.7e-14	***		ICV	24	22	-11.07	2.79	[±0.5]	2.7e-14	***
CHILDREN									CHILDREN
Model plusICV									Model plusICV
Please note: The sample did not contain duplication carriers below age 18 and thus, duplication vs non-carrier and duplication vs deletion analysis could not be conducted
	n, CN1	n,CN2	stats	CohensD	[95 % CI]	P				n, CN1	n,CN2	stats	CohensD	[95 % CI]	P
Deletion vs non-carrier									Deletion vs non-carrier
bankssts	4	605	-2.37	-1.17	[±3.32]	0.018			bankssts	4	605	0.69	0.34	[±0.29]	0.49
caudalanteriorcingulate	4	605	-2.82	-1.4	[±3.77]	0.0049			caudalanteriorcingulate	4	605	0.1	0.05	[±0.88]	0.92
caudalmiddlefrontal	4	605	-3.56	-1.75	[±4.47]	0.0004	*		caudalmiddlefrontal	4	606	0.77	0.38	[±0.22]	0.44
cuneus	4	606	-3.01	-1.49	[±3.95]	0.0028			cuneus	4	606	0.35	0.17	[±0.63]	0.72
entorhinal	4	601	-1.83	-0.91	[±2.79]	0.068			entorhinal	4	606	0.82	0.41	[±0.16]	0.41
fusiform	4	606	-2.53	-1.26	[±3.49]	0.012			fusiform	4	606	-0.55	-0.27	[±1.52]	0.58
inferiorparietal	4	606	-0.83	-0.41	[±1.8]	0.4			inferiorparietal	4	605	0.05	0.03	[±0.92]	0.96
inferiortemporal	4	606	-1.27	-0.63	[±2.24]	0.2			inferiortemporal	4	605	0.21	0.1	[±0.77]	0.83
isthmuscingulate	4	605	-1.24	-0.61	[±2.2]	0.21			isthmuscingulate	4	605	0.83	0.41	[±0.15]	0.4
lateraloccipital	4	605	-3.18	-1.57	[±4.11]	0.0016			lateraloccipital	4	606	0.31	0.15	[±0.67]	0.76
lateralorbitofrontal	4	606	-3.55	-1.75	[±4.47]	0.00041	*		lateralorbitofrontal	4	606	0.31	0.15	[±0.67]	0.76
lingual	4	606	-2.43	-1.2	[±3.38]	0.016			lingual	4	605	1.38	0.68	[±-0.39]	0.17
medialorbitofrontal	4	605	-3.05	-1.51	[±3.99]	0.0024			medialorbitofrontal	4	605	0.09	0.04	[±0.89]	0.93
middletemporal	4	606	-0.47	-0.23	[±1.44]	0.64			middletemporal	4	606	0.19	0.09	[±0.79]	0.85
parahippocampal	4	605	-0.5	-0.25	[±1.48]	0.61			parahippocampal	4	604	-2.05	-1.02	[±3.01]	0.041
paracentral	4	605	-1.28	-0.63	[±2.25]	0.2			paracentral	4	606	1.09	0.54	[±-0.1]	0.28
parsopercularis	4	606	-1.9	-0.95	[±2.87]	0.058			parsopercularis	4	604	-0.44	-0.22	[±1.42]	0.66
parsorbitalis	4	605	-1.73	-0.87	[±2.71]	0.083			parsorbitalis	4	605	0.17	0.08	[±0.81]	0.87
parstriangularis	4	605	-2.47	-1.22	[±3.41]	0.014			parstriangularis	4	604	0.56	0.28	[±0.42]	0.57
pericalcarine	4	606	-2.38	-1.18	[±3.33]	0.018			pericalcarine	4	606	0.49	0.24	[±0.5]	0.63
postcentral	4	604	-1.46	-0.72	[±2.42]	0.14			postcentral	4	605	-0.36	-0.18	[±1.34]	0.72
posteriorcingulate	4	602	-1.72	-0.86	[±2.69]	0.086			posteriorcingulate	4	602	0.16	0.08	[±0.82]	0.87
precentral	4	606	-2.39	-1.19	[±3.35]	0.017			precentral	4	605	1.77	0.88	[±-0.78]	0.077
precuneus	4	606	-2.63	-1.3	[±3.57]	0.0089			precuneus	4	606	0.87	0.43	[±0.11]	0.38
rostralanteriorcingulate	4	605	-2.73	-1.35	[±3.68]	0.0064			rostralanteriorcingulate	4	604	0.23	0.11	[±0.75]	0.82
rostralmiddlefrontal	4	606	-3.26	-1.61	[±4.19]	0.0012	*		rostralmiddlefrontal	4	605	0.22	0.11	[±0.76]	0.82
superiorfrontal	4	606	-3.63	-1.79	[±4.55]	0.00031	*		superiorfrontal	4	604	1.73	0.86	[±-0.74]	0.084
superiorparietal	4	606	-1.05	-0.52	[±2.02]	0.29			superiorparietal	4	605	0.46	0.23	[±0.52]	0.64
superiortemporal	4	606	-2.84	-1.41	[±3.79]	0.0046			superiortemporal	4	606	0.87	0.43	[±0.12]	0.39
supramarginal	4	606	-1.93	-0.96	[±2.89]	0.054			supramarginal	4	604	-0.38	-0.19	[±1.36]	0.71
frontalpole	4	606	-0.23	-0.11	[±1.2]	0.82			frontalpole	4	606	1.17	0.58	[±-0.19]	0.24
temporalpole	4	606	-1.55	-0.77	[±2.52]	0.12			temporalpole	4	604	0.28	0.14	[±0.7]	0.78
transversetemporal	4	606	-3.11	-1.53	[±4.04]	0.002			transversetemporal	4	605	1.16	0.57	[±-0.17]	0.25
insula	4	606	-2.39	-1.19	[±3.35]	0.017			insula	4	606	-0.32	-0.16	[±1.3]	0.75
SurfArea	4	606	-2.9	-1.44	[±3.85]	0.0038			Thickness	4	606	0.68	0.34	[±0.3]	0.5
Thickness	4	606	0.68	0.34	[±0.3]	0.5			SurfArea	4	606	-2.9	-1.44	[±3.85]	0.0038
ICV	4	658	-4.24	-2.08	[±5.13]	2.6e-05	**		ICV	4	658	-4.24	-2.08	[±5.13]	2.6e-05	**
NON-AFFECTED									NON-AFFECTED
Model plusICV									Model plusICV
	n, CN1	n,CN2	stats	CohensD	[95 % CI]	P				n, CN1	n,CN2	stats	CohensD	[95 % CI]	P
Deletion vs non-carrier									Deletion vs non-carrier
bankssts	17	34238	-2.17	0.53	[±0.47]	0.03			bankssts	19	31175	2.69	0.62	[±-0.79]	0.0071
caudalanteriorcingulate	17	34261	-2.32	0.56	[±0.48]	0.02			caudalanteriorcingulate	19	31161	-0.53	-0.12	[±0.69]	0.59
caudalmiddlefrontal	17	34315	-1.33	0.32	[±0.48]	0.18			caudalmiddlefrontal	19	31179	1.95	0.45	[±-0.45]	0.051
cuneus	17	33847	0.28	-0.07	[±0.48]	0.78			cuneus	19	31155	-0.8	-0.18	[±0.81]	0.42
entorhinal	17	34134	2	-0.48	[±0.47]	0.046			entorhinal	19	31174	1.96	0.45	[±-0.45]	0.05
fusiform	16	34174	1.59	-0.4	[±0.49]	0.11			fusiform	19	31179	-0.36	-0.08	[±0.61]	0.72
inferiorparietal	17	34293	-0.35	0.08	[±0.48]	0.73			inferiorparietal	19	31176	2.16	0.49	[±-0.54]	0.031
inferiortemporal	17	34320	2.66	-0.64	[±0.47]	0.0078			inferiortemporal	19	31178	1.76	0.4	[±-0.35]	0.079
isthmuscingulate	17	34331	0.15	-0.04	[±0.48]	0.88			isthmuscingulate	19	31178	2.64	0.6	[±-0.76]	0.0084
lateraloccipital	17	34340	-0.02	0	[±0.48]	0.99			lateraloccipital	19	31179	0.27	0.06	[±0.33]	0.79
lateralorbitofrontal	17	34334	0.01	0	[±0.47]	0.99			lateralorbitofrontal	19	31162	1.33	0.3	[±-0.15]	0.18
lingual	17	34217	-1.28	0.31	[±0.48]	0.2			lingual	19	31178	0.53	0.12	[±0.21]	0.59
medialorbitofrontal	17	33974	-0.41	0.1	[±0.47]	0.69			medialorbitofrontal	19	31134	1.36	0.31	[±-0.17]	0.17
middletemporal	17	34233	0.89	-0.22	[±0.48]	0.37			middletemporal	19	31180	2.85	0.65	[±-0.85]	0.0044
parahippocampal	17	34229	-2.21	0.53	[±0.48]	0.027			parahippocampal	19	31171	-0.66	-0.15	[±0.75]	0.51
paracentral	17	34274	-3	0.73	[±0.47]	0.0027			paracentral	19	31178	-1.58	-0.36	[±1.17]	0.11
parsopercularis	17	34351	-0.09	0.02	[±0.48]	0.93			parsopercularis	19	31175	1.12	0.26	[±-0.07]	0.26
parsorbitalis	17	34314	0.41	-0.1	[±0.48]	0.69			parsorbitalis	19	31176	0.65	0.15	[±0.15]	0.52
parstriangularis	17	34318	-0.9	0.22	[±0.47]	0.37			parstriangularis	19	31173	3.39	0.78	[±-1.11]	0.0007	*
pericalcarine	17	34171	2.52	-0.61	[±0.47]	0.012			pericalcarine	19	31143	-2.21	-0.51	[±1.47]	0.027
postcentral	17	34324	-1.71	0.42	[±0.47]	0.087			postcentral	19	31182	1.22	0.28	[±-0.11]	0.22
posteriorcingulate	17	34184	0.2	-0.05	[±0.48]	0.84			posteriorcingulate	19	31164	0.83	0.19	[±0.07]	0.41
precentral	17	34330	-0.67	0.16	[±0.48]	0.5			precentral	19	31167	1.06	0.24	[±-0.03]	0.29
precuneus	17	34191	-2.06	0.5	[±0.47]	0.04			precuneus	19	31181	1.4	0.32	[±-0.19]	0.16
rostralanteriorcingulate	17	34327	-1.49	0.36	[±0.48]	0.14			rostralanteriorcingulate	19	31149	0.7	0.16	[±0.13]	0.49
rostralmiddlefrontal	17	34214	-2	0.49	[±0.47]	0.045			rostralmiddlefrontal	19	31178	2	0.46	[±-0.47]	0.046
superiorfrontal	17	34250	0.53	-0.13	[±0.48]	0.6			superiorfrontal	19	31168	1.56	0.36	[±-0.27]	0.12
superiorparietal	16	33943	-0.29	0.07	[±0.49]	0.77			superiorparietal	19	31178	1.82	0.42	[±-0.39]	0.069
superiortemporal	16	34067	-1.13	0.28	[±0.49]	0.26			superiortemporal	19	31176	2.54	0.58	[±-0.71]	0.011
supramarginal	17	34364	-1.87	0.45	[±0.48]	0.062			supramarginal	19	31172	1.55	0.36	[±-0.27]	0.12
frontalpole	17	34268	1.47	-0.36	[±0.48]	0.14			frontalpole	19	31161	2.06	0.47	[±-0.49]	0.039
temporalpole	17	34377	-2.26	0.55	[±0.47]	0.024			temporalpole	19	31154	1.72	0.39	[±-0.33]	0.086
transversetemporal	16	34108	1.56	-0.39	[±0.49]	0.12			transversetemporal	19	31179	2.46	0.56	[±-0.67]	0.014
insula	17	34380	-0.56	0.14	[±0.47]	0.58			insula	19	31169	0.74	0.17	[±0.11]	0.46
SurfArea	17	34385	-0.4	0.1	[±0.47]	0.69			Thickness	19	31179	1.78	0.41	[±-0.37]	0.074
Thickness	17	34437	-3.64	0.88	[±0.48]	0.00027	*		SurfArea	19	31174	-5.49	-1.26	[±2.97]	4e-08	***
ICV	19	31278	-7.99	-1.83	[±4.11]	1.4e-15	***		ICV	19	31278	-7.99	-1.83	[±4.11]	1.4e-15	***
Duplication vs non-carrier									Duplication vs non-carrier
bankssts	19	31167	-2.51	-0.58	[±1.61]	0.012			bankssts	17	34130	0.38	-0.09	[±0.47]	0.71
caudalanteriorcingulate	19	31131	-1.84	-0.42	[±1.29]	0.066			caudalanteriorcingulate	17	34358	-0.81	0.2	[±0.47]	0.42
caudalmiddlefrontal	19	31174	-4.68	-1.07	[±2.59]	2.9e-06	***		caudalmiddlefrontal	17	34361	-0.55	0.13	[±0.48]	0.58
cuneus	19	31163	-2.34	-0.54	[±1.53]	0.02			cuneus	17	34351	-0.75	0.18	[±0.48]	0.45
entorhinal	19	31151	-0.54	-0.12	[±0.69]	0.59			entorhinal	17	34158	0.95	-0.23	[±0.48]	0.34
fusiform	19	31165	-2.77	-0.63	[±1.71]	0.0056			fusiform	17	34370	0.4	-0.1	[±0.48]	0.69
inferiorparietal	19	31175	-1.63	-0.37	[±1.19]	0.1			inferiorparietal	16	34303	-0.65	0.16	[±0.49]	0.51
inferiortemporal	19	31177	-2.18	-0.5	[±1.45]	0.029			inferiortemporal	17	34311	-0.42	0.1	[±0.48]	0.67
isthmuscingulate	19	31153	0.23	0.05	[±0.35]	0.82			isthmuscingulate	17	34379	-1.43	0.35	[±0.47]	0.15
lateraloccipital	19	31177	-3.19	-0.73	[±1.91]	0.0014			lateraloccipital	17	34373	-1.56	0.38	[±0.47]	0.12
lateralorbitofrontal	19	31165	-3.56	-0.82	[±2.09]	0.00038	*		lateralorbitofrontal	17	34308	-0.85	0.21	[±0.47]	0.4
lingual	19	31159	-1.55	-0.36	[±1.17]	0.12			lingual	17	34361	-0.49	0.12	[±0.47]	0.63
medialorbitofrontal	19	31167	-2.44	-0.56	[±1.57]	0.015			medialorbitofrontal	17	34272	-0.67	0.16	[±0.48]	0.5
middletemporal	19	31177	-1.68	-0.38	[±1.21]	0.093			middletemporal	17	34099	-0.47	0.11	[±0.48]	0.64
parahippocampal	19	31127	-0.15	-0.03	[±0.51]	0.88			parahippocampal	17	34370	-1.26	0.3	[±0.48]	0.21
paracentral	19	31154	-2.27	-0.52	[±1.49]	0.023			paracentral	17	34373	0.26	-0.06	[±0.47]	0.79
parsopercularis	19	31153	-4.12	-0.94	[±2.33]	3.8e-05	**		parsopercularis	17	34372	-0.78	0.19	[±0.47]	0.44
parsorbitalis	19	31165	-2.49	-0.57	[±1.59]	0.013			parsorbitalis	17	34377	0.13	-0.03	[±0.47]	0.9
parstriangularis	19	31171	-3.11	-0.71	[±1.87]	0.0019			parstriangularis	17	34351	-0.56	0.14	[±0.47]	0.57
pericalcarine	19	31179	-0.87	-0.2	[±0.85]	0.38			pericalcarine	17	34271	-1.41	0.34	[±0.48]	0.16
postcentral	19	31172	-0.55	-0.13	[±0.71]	0.58			postcentral	17	34317	0.18	-0.04	[±0.47]	0.85
posteriorcingulate	19	31144	-2.29	-0.52	[±1.49]	0.022			posteriorcingulate	17	34370	-0.42	0.1	[±0.48]	0.67
precentral	19	31153	-2.58	-0.59	[±1.63]	0.0099			precentral	17	34334	0.69	-0.17	[±0.48]	0.49
precuneus	19	31169	-1.42	-0.33	[±1.11]	0.16			precuneus	17	34370	0.25	-0.06	[±0.47]	0.8
rostralanteriorcingulate	19	31176	-2.4	-0.55	[±1.55]	0.016			rostralanteriorcingulate	17	34341	-0.32	0.08	[±0.47]	0.75
rostralmiddlefrontal	19	31181	-4.56	-1.05	[±2.55]	5.1e-06	***		rostralmiddlefrontal	17	34362	-0.46	0.11	[±0.48]	0.65
superiorfrontal	19	31172	-5.39	-1.23	[±2.91]	7.3e-08	***		superiorfrontal	17	34357	-0.16	0.04	[±0.47]	0.88
superiorparietal	19	31176	-0.51	-0.12	[±0.69]	0.61			superiorparietal	17	34357	-0.69	0.17	[±0.47]	0.49
superiortemporal	19	31173	-3.14	-0.72	[±1.89]	0.0017			superiortemporal	16	34013	0.61	-0.15	[±0.49]	0.54
supramarginal	19	31173	-2.67	-0.61	[±1.67]	0.0075			supramarginal	16	34243	0.27	-0.07	[±0.49]	0.79
frontalpole	19	31174	-2.55	-0.58	[±1.61]	0.011			frontalpole	17	34359	-0.68	0.16	[±0.48]	0.5
temporalpole	19	31165	-1.13	-0.26	[±0.97]	0.26			temporalpole	17	34296	0.6	-0.15	[±0.48]	0.55
transversetemporal	19	31173	-3.44	-0.79	[±2.03]	0.00059	*		transversetemporal	17	34313	1.37	-0.33	[±0.47]	0.17
insula	19	31171	-1.81	-0.42	[±1.28]	0.07			insula	16	34130	0.25	-0.06	[±0.49]	0.8
SurfArea	19	31174	-5.49	-1.26	[±2.97]	4e-08	***		Thickness	17	34385	-0.4	0.1	[±0.47]	0.69
Thickness	19	31179	1.78	0.41	[±-0.37]	0.074			SurfArea	17	34380	-0.56	0.14	[±0.47]	0.58
ICV	17	33998	-0.56	0.14	[±0.47]	0.58			ICV	17	34437	-3.64	0.88	[±0.48]	0.00027	*
Duplication vs deletion									Duplication vs deletion
bankssts	19	17	-2.22	0.76	[±0.69]	0.033			bankssts	19	17	2.32	-0.71	[±0.62]	0.026
caudalanteriorcingulate	19	17	-3.02	0.99	[±0.67]	0.0048			caudalanteriorcingulate	19	17	-0.81	0.26	[±0.67]	0.43
caudalmiddlefrontal	19	17	-6.94	1.71	[±0.5]	5.4e-08	***		caudalmiddlefrontal	19	17	0.81	-0.24	[±0.6]	0.43
cuneus	19	17	-2.91	0.93	[±0.65]	0.0064			cuneus	19	17	-1.12	0.37	[±0.69]	0.27
entorhinal	19	17	-0.61	0.14	[±0.48]	0.55			entorhinal	19	17	2.33	-0.68	[±0.59]	0.026
fusiform	19	17	-0.67	0.24	[±0.75]	0.51			fusiform	19	17	0.03	-0.01	[±0.61]	0.98
inferiorparietal	19	16	-0.1	0.04	[±0.73]	0.92			inferiorparietal	19	16	0.85	-0.32	[±0.76]	0.4
inferiortemporal	19	17	-2.33	0.68	[±0.58]	0.026			inferiortemporal	19	17	0.93	-0.3	[±0.65]	0.36
isthmuscingulate	19	17	2	-0.61	[±0.62]	0.054			isthmuscingulate	19	17	1.19	-0.27	[±0.47]	0.24
lateraloccipital	19	17	-2.26	0.77	[±0.69]	0.03			lateraloccipital	19	17	-0.9	0.32	[±0.7]	0.37
lateralorbitofrontal	19	17	-3	0.89	[±0.61]	0.0051			lateralorbitofrontal	19	17	0.24	-0.09	[±0.76]	0.81
lingual	19	17	-1.53	0.43	[±0.58]	0.13			lingual	19	17	-0.04	0.01	[±0.66]	0.97
medialorbitofrontal	19	17	-3.16	0.98	[±0.62]	0.0033			medialorbitofrontal	19	17	0.46	-0.17	[±0.74]	0.65
middletemporal	19	17	-2.01	0.56	[±0.58]	0.053			middletemporal	19	17	1.56	-0.53	[±0.69]	0.13
parahippocampal	19	17	0.44	-0.12	[±0.55]	0.66			parahippocampal	19	17	-1.36	0.46	[±0.7]	0.18
paracentral	19	17	-3.89	1.11	[±0.57]	0.00045	*		paracentral	19	17	-0.83	0.32	[±0.8]	0.41
parsopercularis	19	17	-5.76	1.72	[±0.62]	1.8e-06	***		parsopercularis	19	17	0.11	-0.02	[±0.51]	0.91
parsorbitalis	19	17	-2.07	0.65	[±0.63]	0.046			parsorbitalis	19	17	0.4	-0.14	[±0.69]	0.69
parstriangularis	19	17	-2.01	0.66	[±0.68]	0.052			parstriangularis	19	17	1.69	-0.59	[±0.71]	0.1
pericalcarine	19	17	-1.77	0.47	[±0.55]	0.085			pericalcarine	19	17	-3.09	0.86	[±0.58]	0.004
postcentral	19	17	1.15	-0.41	[±0.72]	0.26			postcentral	19	17	0.89	-0.27	[±0.63]	0.38
posteriorcingulate	19	17	-3.16	1.01	[±0.65]	0.0033			posteriorcingulate	19	17	0.31	-0.11	[±0.69]	0.76
precentral	19	17	-2	0.59	[±0.61]	0.054			precentral	19	17	0.96	-0.32	[±0.68]	0.34
precuneus	19	17	-1.88	0.59	[±0.63]	0.068			precuneus	19	17	1.09	-0.37	[±0.69]	0.28
rostralanteriorcingulate	19	17	-3.3	1.14	[±0.7]	0.0023			rostralanteriorcingulate	19	17	0.33	-0.13	[±0.83]	0.75
rostralmiddlefrontal	19	17	-4.44	1.47	[±0.68]	9.1e-05	**		rostralmiddlefrontal	19	17	0.89	-0.28	[±0.63]	0.38
superiorfrontal	19	17	-5.46	1.81	[±0.67]	4.4e-06	***		superiorfrontal	19	17	0.89	-0.27	[±0.61]	0.38
superiorparietal	19	17	-0.27	0.1	[±0.7]	0.79			superiorparietal	19	17	0.66	-0.21	[±0.65]	0.51
superiortemporal	19	16	-2.57	0.88	[±0.7]	0.015			superiortemporal	19	16	2.38	-0.72	[±0.62]	0.023
supramarginal	19	16	-3.25	1	[±0.63]	0.0027			supramarginal	19	16	1.22	-0.4	[±0.67]	0.23
frontalpole	19	17	-3.86	1.1	[±0.57]	0.00049	*		frontalpole	19	17	0.83	-0.28	[±0.69]	0.41
temporalpole	19	17	0.02	-0.01	[±0.66]	0.98			temporalpole	19	17	1.88	-0.54	[±0.58]	0.069
transversetemporal	19	17	-4.05	1.39	[±0.71]	0.00028	*		transversetemporal	19	17	2.49	-0.83	[±0.68]	0.018
insula	19	16	-0.45	0.13	[±0.58]	0.66			insula	19	16	0.78	-0.23	[±0.61]	0.44
SurfArea	19	17	-4.88	1.5	[±0.63]	2.4e-05	**		Thickness	19	17	0.83	-0.27	[±0.66]	0.41
Thickness	19	17	0.83	-0.27	[±0.66]	0.41			SurfArea	19	17	-4.88	1.5	[±0.63]	2.4e-05	**
ICV	19	17	-9.39	2.69	[±0.58]	5.6e-11	***		ICV	19	17	-9.39	2.69	[±0.58]	5.6e-11	***
NON-AFFECTED ADULTS									NON-AFFECTED ADULTS
Model plusICV									Model plusICV
	n, CN1	n,CN2	stats	CohensD	[95 % CI]	P				n, CN1	n,CN2	stats	CohensD	[95 % CI]	P
Deletion vs non-carrier									Deletion vs non-carrier
bankssts	17	30519	-2.1	-0.51	[±1.5]	0.036			bankssts	17	30527	2.76	0.67	[±-0.87]	0.0057
caudalanteriorcingulate	17	30484	-1.55	-0.37	[±1.22]	0.12			caudalanteriorcingulate	17	30513	-0.26	-0.06	[±0.6]	0.8
caudalmiddlefrontal	17	30526	-4.21	-1.02	[±2.51]	2.6e-05	**		caudalmiddlefrontal	17	30530	1.94	0.47	[±-0.46]	0.052
cuneus	17	30514	-1.72	-0.42	[±1.31]	0.085			cuneus	17	30506	-0.79	-0.19	[±0.86]	0.43
entorhinal	17	30507	-0.24	-0.06	[±0.59]	0.81			entorhinal	17	30525	1.38	0.33	[±-0.19]	0.17
fusiform	17	30516	-2.32	-0.56	[±1.6]	0.021			fusiform	17	30530	0.14	0.03	[±0.41]	0.89
inferiorparietal	17	30526	-1.33	-0.32	[±1.12]	0.19			inferiorparietal	17	30528	2.28	0.55	[±-0.63]	0.023
inferiortemporal	17	30528	-1.85	-0.45	[±1.37]	0.064			inferiortemporal	17	30530	1.63	0.4	[±-0.32]	0.1
isthmuscingulate	17	30505	0.57	0.14	[±0.2]	0.57			isthmuscingulate	17	30530	2.7	0.66	[±-0.84]	0.0068
lateraloccipital	17	30529	-2.39	-0.58	[±1.63]	0.017			lateraloccipital	17	30530	0.21	0.05	[±0.37]	0.83
lateralorbitofrontal	17	30516	-3.05	-0.74	[±1.96]	0.0023			lateralorbitofrontal	17	30513	1.6	0.39	[±-0.3]	0.11
lingual	17	30510	-1.25	-0.3	[±1.08]	0.21			lingual	17	30530	0.69	0.17	[±0.14]	0.49
medialorbitofrontal	17	30519	-1.97	-0.48	[±1.43]	0.049			medialorbitofrontal	17	30486	1.71	0.41	[±-0.35]	0.088
middletemporal	17	30528	-1.38	-0.33	[±1.14]	0.17			middletemporal	17	30531	2.79	0.68	[±-0.88]	0.0054
parahippocampal	17	30479	0.15	0.04	[±0.4]	0.88			parahippocampal	17	30524	-0.04	-0.01	[±0.49]	0.97
paracentral	17	30506	-2.25	-0.54	[±1.56]	0.025			paracentral	17	30529	-1.71	-0.41	[±1.3]	0.088
parsopercularis	17	30504	-3.94	-0.95	[±2.38]	8.2e-05	**		parsopercularis	17	30528	1.43	0.35	[±-0.22]	0.15
parsorbitalis	17	30517	-2.04	-0.49	[±1.46]	0.041			parsorbitalis	17	30528	0.67	0.16	[±0.15]	0.5
parstriangularis	17	30523	-2.78	-0.67	[±1.82]	0.0054			parstriangularis	17	30526	3.45	0.84	[±-1.2]	0.00055	*
pericalcarine	17	30530	-0.79	-0.19	[±0.86]	0.43			pericalcarine	17	30494	-2.18	-0.53	[±1.53]	0.029
postcentral	17	30525	-0.16	-0.04	[±0.55]	0.88			postcentral	17	30534	1.5	0.36	[±-0.25]	0.13
posteriorcingulate	17	30499	-1.93	-0.47	[±1.41]	0.053			posteriorcingulate	17	30519	1.02	0.25	[±-0.02]	0.31
precentral	17	30504	-2.48	-0.6	[±1.68]	0.013			precentral	17	30519	0.61	0.15	[±0.18]	0.54
precuneus	17	30520	-1.01	-0.25	[±0.97]	0.31			precuneus	17	30532	1.35	0.33	[±-0.18]	0.18
rostralanteriorcingulate	17	30528	-1.99	-0.48	[±1.44]	0.046			rostralanteriorcingulate	17	30502	0.62	0.15	[±0.18]	0.54
rostralmiddlefrontal	17	30532	-3.92	-0.95	[±2.38]	8.9e-05	**		rostralmiddlefrontal	17	30530	2.36	0.57	[±-0.67]	0.018
superiorfrontal	17	30523	-4.91	-1.19	[±2.86]	9.3e-07	***		superiorfrontal	17	30521	1.36	0.33	[±-0.18]	0.17
superiorparietal	17	30527	-0.33	-0.08	[±0.64]	0.74			superiorparietal	17	30530	1.58	0.38	[±-0.29]	0.11
superiortemporal	17	30524	-2.32	-0.56	[±1.6]	0.02			superiortemporal	17	30527	2.89	0.7	[±-0.93]	0.0038
supramarginal	17	30524	-2.11	-0.51	[±1.5]	0.035			supramarginal	17	30525	1.93	0.47	[±-0.46]	0.053
frontalpole	17	30525	-2.62	-0.63	[±1.74]	0.0089			frontalpole	17	30512	1.92	0.46	[±-0.45]	0.055
temporalpole	17	30516	-1.02	-0.25	[±0.97]	0.31			temporalpole	17	30507	1.61	0.39	[±-0.3]	0.11
transversetemporal	17	30524	-2.87	-0.69	[±1.86]	0.0041			transversetemporal	17	30531	2.36	0.57	[±-0.67]	0.018
insula	17	30522	-1.54	-0.37	[±1.22]	0.12			insula	17	30520	0.97	0.24	[±0]	0.33
SurfArea	17	30525	-4.51	-1.09	[±2.66]	6.5e-06	***		Thickness	17	30530	1.85	0.45	[±-0.42]	0.065
Thickness	17	30530	1.85	0.45	[±-0.42]	0.065			SurfArea	17	30525	-4.51	-1.09	[±2.66]	6.5e-06	***
ICV	17	30577	-7.71	-1.87	[±4.21]	1.3e-14	***		ICV	17	30577	-7.71	-1.87	[±4.21]	1.3e-14	***
Duplication vs non-carrier									Duplication vs non-carrier
bankssts	17	33997	-0.56	0.14	[±0.47]	0.58			bankssts	17	34129	0.38	-0.09	[±0.47]	0.71
caudalanteriorcingulate	17	34237	-2.17	0.53	[±0.47]	0.03			caudalanteriorcingulate	17	34357	-0.81	0.2	[±0.47]	0.42
caudalmiddlefrontal	17	34260	-2.32	0.56	[±0.48]	0.02			caudalmiddlefrontal	17	34360	-0.55	0.13	[±0.48]	0.58
cuneus	17	34314	-1.33	0.32	[±0.48]	0.18			cuneus	17	34350	-0.75	0.18	[±0.48]	0.45
entorhinal	17	33846	0.28	-0.07	[±0.48]	0.78			entorhinal	17	34157	0.95	-0.23	[±0.48]	0.34
fusiform	17	34133	2	-0.48	[±0.47]	0.046			fusiform	17	34369	0.4	-0.1	[±0.48]	0.69
inferiorparietal	16	34173	1.59	-0.4	[±0.49]	0.11			inferiorparietal	16	34302	-0.65	0.16	[±0.49]	0.51
inferiortemporal	17	34292	-0.35	0.08	[±0.48]	0.73			inferiortemporal	17	34310	-0.42	0.1	[±0.48]	0.67
isthmuscingulate	17	34319	2.66	-0.64	[±0.47]	0.0078			isthmuscingulate	17	34378	-1.43	0.35	[±0.47]	0.15
lateraloccipital	17	34330	0.15	-0.04	[±0.48]	0.88			lateraloccipital	17	34372	-1.56	0.38	[±0.47]	0.12
lateralorbitofrontal	17	34339	-0.02	0	[±0.48]	0.99			lateralorbitofrontal	17	34307	-0.85	0.21	[±0.47]	0.4
lingual	17	34333	0.01	0	[±0.47]	0.99			lingual	17	34360	-0.49	0.12	[±0.47]	0.63
medialorbitofrontal	17	34216	-1.28	0.31	[±0.48]	0.2			medialorbitofrontal	17	34271	-0.67	0.16	[±0.48]	0.5
middletemporal	17	33973	-0.41	0.1	[±0.47]	0.69			middletemporal	17	34098	-0.47	0.11	[±0.48]	0.64
parahippocampal	17	34232	0.89	-0.22	[±0.48]	0.37			parahippocampal	17	34369	-1.26	0.3	[±0.48]	0.21
paracentral	17	34228	-2.2	0.53	[±0.48]	0.027			paracentral	17	34372	0.26	-0.06	[±0.47]	0.79
parsopercularis	17	34273	-3	0.73	[±0.47]	0.0027			parsopercularis	17	34371	-0.78	0.19	[±0.47]	0.44
parsorbitalis	17	34350	-0.09	0.02	[±0.48]	0.93			parsorbitalis	17	34376	0.13	-0.03	[±0.47]	0.9
parstriangularis	17	34313	0.4	-0.1	[±0.48]	0.69			parstriangularis	17	34350	-0.56	0.14	[±0.47]	0.57
pericalcarine	17	34317	-0.9	0.22	[±0.47]	0.37			pericalcarine	17	34270	-1.41	0.34	[±0.48]	0.16
postcentral	17	34170	2.52	-0.61	[±0.47]	0.012			postcentral	17	34316	0.18	-0.04	[±0.47]	0.85
posteriorcingulate	17	34323	-1.71	0.41	[±0.48]	0.087			posteriorcingulate	17	34369	-0.42	0.1	[±0.48]	0.67
precentral	17	34183	0.2	-0.05	[±0.48]	0.84			precentral	17	34333	0.69	-0.17	[±0.48]	0.49
precuneus	17	34329	-0.67	0.16	[±0.48]	0.5			precuneus	17	34369	0.25	-0.06	[±0.47]	0.8
rostralanteriorcingulate	17	34190	-2.06	0.5	[±0.47]	0.04			rostralanteriorcingulate	17	34340	-0.32	0.08	[±0.47]	0.75
rostralmiddlefrontal	17	34326	-1.49	0.36	[±0.48]	0.14			rostralmiddlefrontal	17	34361	-0.46	0.11	[±0.48]	0.65
superiorfrontal	17	34213	-2	0.49	[±0.47]	0.045			superiorfrontal	17	34356	-0.16	0.04	[±0.47]	0.88
superiorparietal	17	34249	0.53	-0.13	[±0.48]	0.6			superiorparietal	17	34356	-0.7	0.17	[±0.47]	0.49
superiortemporal	16	33942	-0.29	0.07	[±0.49]	0.77			superiortemporal	16	34012	0.61	-0.15	[±0.49]	0.54
supramarginal	16	34066	-1.13	0.28	[±0.49]	0.26			supramarginal	16	34242	0.27	-0.07	[±0.49]	0.79
frontalpole	17	34363	-1.87	0.45	[±0.48]	0.062			frontalpole	17	34358	-0.68	0.16	[±0.48]	0.5
temporalpole	17	34267	1.47	-0.36	[±0.48]	0.14			temporalpole	17	34295	0.6	-0.15	[±0.48]	0.55
transversetemporal	17	34376	-2.26	0.55	[±0.47]	0.024			transversetemporal	17	34312	1.37	-0.33	[±0.47]	0.17
insula	16	34107	1.56	-0.39	[±0.49]	0.12			insula	16	34129	0.25	-0.06	[±0.49]	0.8
SurfArea	17	34379	-0.56	0.14	[±0.47]	0.58			Thickness	17	34384	-0.4	0.1	[±0.47]	0.69
Thickness	17	34384	-0.4	0.1	[±0.47]	0.69			SurfArea	17	34379	-0.56	0.14	[±0.47]	0.58
ICV	17	34436	-3.64	0.88	[±0.48]	0.00027	*		ICV	17	34436	-3.64	0.88	[±0.48]	0.00027	*
Duplication vs deletion									Duplication vs deletion
bankssts	17	17	-1.92	0.69	[±0.73]	0.063			bankssts	17	17	2.41	-0.75	[±0.63]	0.022
caudalanteriorcingulate	17	17	-2.73	0.94	[±0.7]	0.01			caudalanteriorcingulate	17	17	-0.65	0.21	[±0.66]	0.52
caudalmiddlefrontal	17	17	-6.38	1.66	[±0.52]	3.7e-07	***		caudalmiddlefrontal	17	17	0.74	-0.23	[±0.63]	0.46
cuneus	17	17	-2.5	0.81	[±0.67]	0.018			cuneus	17	17	-1.13	0.39	[±0.7]	0.27
entorhinal	17	17	-0.34	0.09	[±0.49]	0.74			entorhinal	17	17	1.93	-0.57	[±0.6]	0.062
fusiform	17	17	-0.45	0.17	[±0.79]	0.66			fusiform	17	17	0.37	-0.12	[±0.64]	0.72
inferiorparietal	17	16	0.05	-0.02	[±0.78]	0.96			inferiorparietal	17	16	0.93	-0.36	[±0.79]	0.36
inferiortemporal	17	17	-2.02	0.62	[±0.62]	0.051			inferiortemporal	17	17	0.84	-0.29	[±0.69]	0.41
isthmuscingulate	17	17	2.23	-0.7	[±0.64]	0.033			isthmuscingulate	17	17	1.31	-0.31	[±0.49]	0.2
lateraloccipital	17	17	-1.87	0.63	[±0.67]	0.071			lateraloccipital	17	17	-0.97	0.34	[±0.7]	0.34
lateralorbitofrontal	17	17	-2.65	0.81	[±0.62]	0.012			lateralorbitofrontal	17	17	0.39	-0.16	[±0.81]	0.7
lingual	17	17	-1.29	0.38	[±0.61]	0.2			lingual	17	17	0.07	-0.02	[±0.68]	0.94
medialorbitofrontal	17	17	-2.76	0.88	[±0.66]	0.0095			medialorbitofrontal	17	17	0.69	-0.26	[±0.75]	0.49
middletemporal	17	17	-1.71	0.51	[±0.61]	0.097			middletemporal	17	17	1.5	-0.53	[±0.72]	0.14
parahippocampal	17	17	0.69	-0.19	[±0.57]	0.5			parahippocampal	17	17	-0.96	0.33	[±0.7]	0.34
paracentral	17	17	-3.74	1.11	[±0.61]	0.00071	*		paracentral	17	17	-0.96	0.39	[±0.83]	0.34
parsopercularis	17	17	-5.47	1.73	[±0.65]	5e-06	***		parsopercularis	17	17	0.39	-0.1	[±0.53]	0.7
parsorbitalis	17	17	-1.77	0.56	[±0.66]	0.087			parsorbitalis	17	17	0.36	-0.13	[±0.73]	0.72
parstriangularis	17	17	-1.8	0.63	[±0.71]	0.082			parstriangularis	17	17	1.91	-0.63	[±0.67]	0.065
pericalcarine	17	17	-1.68	0.46	[±0.57]	0.1			pericalcarine	17	17	-3.12	0.89	[±0.58]	0.0039
postcentral	17	17	1.35	-0.5	[±0.76]	0.19			postcentral	17	17	1.1	-0.35	[±0.65]	0.28
posteriorcingulate	17	17	-2.87	0.95	[±0.67]	0.0071			posteriorcingulate	17	17	0.44	-0.15	[±0.71]	0.67
precentral	17	17	-1.89	0.59	[±0.64]	0.068			precentral	17	17	0.63	-0.21	[±0.68]	0.53
precuneus	17	17	-1.55	0.5	[±0.67]	0.13			precuneus	17	17	1	-0.35	[±0.71]	0.33
rostralanteriorcingulate	17	17	-3.01	1.07	[±0.72]	0.0051			rostralanteriorcingulate	17	17	0.32	-0.13	[±0.82]	0.75
rostralmiddlefrontal	17	17	-4.02	1.38	[±0.69]	0.00034	*		rostralmiddlefrontal	17	17	1.29	-0.35	[±0.56]	0.21
superiorfrontal	17	17	-5.02	1.75	[±0.72]	1.9e-05	**		superiorfrontal	17	17	0.72	-0.21	[±0.59]	0.47
superiorparietal	17	17	-0.17	0.06	[±0.75]	0.87			superiorparietal	17	17	0.53	-0.16	[±0.63]	0.6
superiortemporal	17	16	-2.16	0.73	[±0.69]	0.038			superiortemporal	17	16	2.71	-0.83	[±0.63]	0.011
supramarginal	17	16	-2.83	0.91	[±0.64]	0.0082			supramarginal	17	16	1.47	-0.5	[±0.69]	0.15
frontalpole	17	17	-3.86	1.14	[±0.61]	0.00053	*		frontalpole	17	17	0.72	-0.26	[±0.73]	0.48
temporalpole	17	17	0.04	-0.01	[±0.69]	0.97			temporalpole	17	17	1.8	-0.54	[±0.61]	0.082
transversetemporal	17	17	-3.66	1.3	[±0.72]	0.00091	*		transversetemporal	17	17	2.42	-0.83	[±0.7]	0.021
insula	17	16	-0.28	0.08	[±0.62]	0.78			insula	17	16	0.96	-0.3	[±0.64]	0.34
SurfArea	17	17	-4.25	1.34	[±0.64]	0.00017	*		Thickness	17	17	0.88	-0.28	[±0.66]	0.39
Thickness	17	17	0.88	-0.28	[±0.66]	0.39			SurfArea	17	17	-4.25	1.34	[±0.64]	0.00017	*
ICV	17	17	-9.52	2.73	[±0.58]	7.5e-11	***		ICV	17	17	-9.52	2.73	[±0.58]	7.5e-11	***
MATCHED CONTROLS - 1 control, matching for sex, age, diagnosis-status									MATCHED CONTROLS - 1 control, matching for sex, age, diagnosis-status
Model plusICV									Model plusICV
	n, CN1	n,CN2	stats	CohensD	[95 % CI]	P				n, CN1	n,CN2	stats	CohensD	[95 % CI]	P
Deletion vs non-carrier									Deletion vs non-carrier
bankssts	28	28	-0.7	-0.18	[±0.87]	0.49			bankssts	28	28	1.04	-0.26	[±0.5]	0.3
caudalanteriorcingulate	28	28	-0.06	-0.02	[±0.55]	0.96			caudalanteriorcingulate	28	28	0.42	-0.1	[±0.5]	0.68
caudalmiddlefrontal	28	28	-1	-0.26	[±1.02]	0.32			caudalmiddlefrontal	28	28	0.65	-0.16	[±0.51]	0.52
cuneus	28	28	-1.18	-0.3	[±1.1]	0.24			cuneus	28	28	-0.26	0.06	[±0.52]	0.79
entorhinal	28	28	-0.37	-0.1	[±0.71]	0.71			entorhinal	28	28	-0.03	0	[±0.52]	0.98
fusiform	28	28	-1.05	-0.26	[±1.03]	0.3			fusiform	28	28	-0.73	0.18	[±0.51]	0.47
inferiorparietal	28	28	-0.07	-0.02	[±0.55]	0.94			inferiorparietal	28	28	0.19	-0.04	[±0.5]	0.85
inferiortemporal	28	28	0.05	0.02	[±0.48]	0.96			inferiortemporal	28	28	0.48	-0.12	[±0.51]	0.63
isthmuscingulate	28	28	0.27	0.06	[±0.38]	0.79			isthmuscingulate	28	28	1.75	-0.44	[±0.5]	0.086
lateraloccipital	28	28	-1.09	-0.28	[±1.06]	0.28			lateraloccipital	28	28	0.27	-0.06	[±0.5]	0.79
lateralorbitofrontal	28	28	0.68	0.18	[±0.16]	0.5			lateralorbitofrontal	28	28	1.79	-0.44	[±0.49]	0.079
lingual	28	27	-0.79	-0.2	[±0.92]	0.43			lingual	28	28	0.34	-0.08	[±0.51]	0.74
medialorbitofrontal	28	28	-1.91	-0.48	[±1.45]	0.062			medialorbitofrontal	28	28	1.27	-0.32	[±0.5]	0.21
middletemporal	28	28	-0.26	-0.06	[±0.64]	0.8			middletemporal	28	28	0.91	-0.24	[±0.52]	0.37
parahippocampal	28	28	-0.99	-0.26	[±1.02]	0.33			parahippocampal	28	28	-0.07	0.02	[±0.51]	0.94
paracentral	28	28	-0.77	-0.2	[±0.9]	0.45			paracentral	28	28	-0.04	0	[±0.52]	0.97
parsopercularis	28	28	-1.72	-0.42	[±1.35]	0.091			parsopercularis	28	28	0.07	-0.02	[±0.52]	0.95
parsorbitalis	28	28	0.06	0.02	[±0.48]	0.95			parsorbitalis	28	28	1.41	-0.36	[±0.51]	0.16
parstriangularis	28	28	-0.74	-0.18	[±0.88]	0.46			parstriangularis	28	28	1.08	-0.28	[±0.51]	0.28
pericalcarine	28	28	-0.14	-0.04	[±0.59]	0.89			pericalcarine	28	28	-0.35	0.08	[±0.52]	0.73
postcentral	28	28	0.11	0.02	[±0.47]	0.92			postcentral	28	28	0	0	[±0.51]	1
posteriorcingulate	28	28	-0.25	-0.06	[±0.64]	0.8			posteriorcingulate	28	28	0.86	-0.22	[±0.51]	0.39
precentral	28	28	-0.94	-0.24	[±0.98]	0.35			precentral	28	28	0.77	-0.2	[±0.51]	0.44
precuneus	28	28	-0.48	-0.12	[±0.75]	0.63			precuneus	28	28	1.05	-0.26	[±0.5]	0.3
rostralanteriorcingulate	28	28	-0.52	-0.14	[±0.78]	0.61			rostralanteriorcingulate	28	28	0.82	-0.2	[±0.5]	0.42
rostralmiddlefrontal	28	28	-1.24	-0.32	[±1.14]	0.22			rostralmiddlefrontal	28	28	0.39	-0.1	[±0.51]	0.7
superiorfrontal	28	28	-1.82	-0.46	[±1.41]	0.074			superiorfrontal	28	28	0.99	-0.24	[±0.5]	0.33
superiorparietal	28	28	-0.64	-0.16	[±0.83]	0.53			superiorparietal	28	28	0.45	-0.12	[±0.52]	0.65
superiortemporal	28	28	-0.75	-0.2	[±0.9]	0.45			superiortemporal	28	28	0.83	-0.2	[±0.5]	0.41
supramarginal	28	28	-0.15	-0.04	[±0.59]	0.88			supramarginal	28	28	0.88	-0.22	[±0.5]	0.38
frontalpole	28	28	0.02	0	[±0.51]	0.99			frontalpole	28	28	1.53	-0.38	[±0.5]	0.13
temporalpole	28	28	-0.31	-0.08	[±0.67]	0.76			temporalpole	28	28	0.04	0	[±0.5]	0.97
transversetemporal	28	28	-2.58	-0.62	[±1.72]	0.013			transversetemporal	28	28	1.04	-0.26	[±0.5]	0.3
insula	28	28	-0.65	-0.16	[±0.84]	0.52			insula	28	28	0.53	-0.14	[±0.52]	0.6
SurfArea	28	28	-1.51	-0.38	[±1.26]	0.14			Thickness	28	28	0.92	-0.24	[±0.51]	0.36
Thickness	28	28	0.86	0.22	[±0.07]	0.4			SurfArea	28	28	-1.99	0.48	[±0.5]	0.052
ICV	28	28	-10.13	-1.52	[±3.34]	4.3e-14	***		ICV	28	28	-10.07	1.52	[±0.3]	5.3e-14	***
Duplication vs non-carrier									Duplication vs non-carrier
bankssts	22	22	0.59	-0.16	[±0.57]	0.56			bankssts	22	21	-0.02	0	[±0.59]	0.98
caudalanteriorcingulate	22	22	-1.01	0.28	[±0.57]	0.32			caudalanteriorcingulate	22	22	0.8	-0.22	[±0.57]	0.43
caudalmiddlefrontal	22	22	-1.41	0.4	[±0.56]	0.16			caudalmiddlefrontal	22	22	1.38	-0.38	[±0.56]	0.17
cuneus	22	22	-1.74	0.48	[±0.56]	0.089			cuneus	22	22	0.84	-0.24	[±0.57]	0.41
entorhinal	22	22	1.09	-0.3	[±0.56]	0.28			entorhinal	22	22	0.56	-0.16	[±0.57]	0.58
fusiform	22	22	1.61	-0.44	[±0.55]	0.11			fusiform	22	22	0.51	-0.14	[±0.57]	0.61
inferiorparietal	21	22	1.45	-0.41	[±0.57]	0.16			inferiorparietal	21	22	0.98	-0.28	[±0.58]	0.33
inferiortemporal	22	22	0.51	-0.14	[±0.57]	0.61			inferiortemporal	22	22	-0.63	0.18	[±0.57]	0.53
isthmuscingulate	22	22	1.2	-0.34	[±0.57]	0.24			isthmuscingulate	22	22	-0.88	0.24	[±0.58]	0.39
lateraloccipital	22	22	0.82	-0.24	[±0.58]	0.42			lateraloccipital	22	22	-0.51	0.14	[±0.58]	0.61
lateralorbitofrontal	22	22	0.3	-0.08	[±0.57]	0.77			lateralorbitofrontal	22	22	0.31	-0.08	[±0.57]	0.76
lingual	22	22	0.19	-0.06	[±0.58]	0.85			lingual	22	22	0.11	-0.04	[±0.59]	0.91
medialorbitofrontal	22	22	0.8	-0.22	[±0.57]	0.43			medialorbitofrontal	22	22	0.04	-0.02	[±0.58]	0.97
middletemporal	22	22	0.04	-0.02	[±0.59]	0.97			middletemporal	22	22	0.41	-0.12	[±0.58]	0.69
parahippocampal	22	22	-0.67	0.2	[±0.56]	0.51			parahippocampal	22	22	0.1	-0.02	[±0.57]	0.92
paracentral	22	21	-0.34	0.1	[±0.58]	0.73			paracentral	22	22	0.77	-0.22	[±0.57]	0.44
parsopercularis	22	22	-1.88	0.52	[±0.55]	0.067			parsopercularis	22	22	0.84	-0.24	[±0.57]	0.4
parsorbitalis	22	22	0.42	-0.12	[±0.58]	0.68			parsorbitalis	22	22	1.02	-0.28	[±0.56]	0.32
parstriangularis	22	22	0.41	-0.12	[±0.58]	0.68			parstriangularis	22	22	1.25	-0.36	[±0.58]	0.22
pericalcarine	22	22	-0.76	0.22	[±0.57]	0.45			pericalcarine	22	22	0.64	-0.18	[±0.57]	0.52
postcentral	22	21	1.93	-0.53	[±0.56]	0.061			postcentral	22	22	2.51	-0.66	[±0.53]	0.016
posteriorcingulate	22	22	-0.12	0.04	[±0.57]	0.9			posteriorcingulate	22	22	-0.14	0.04	[±0.58]	0.89
precentral	22	22	-0.26	0.08	[±0.57]	0.8			precentral	22	22	2.63	-0.7	[±0.54]	0.012
precuneus	22	22	0.13	-0.04	[±0.58]	0.89			precuneus	22	22	1.25	-0.36	[±0.58]	0.22
rostralanteriorcingulate	22	22	-0.96	0.28	[±0.56]	0.34			rostralanteriorcingulate	22	22	0.13	-0.04	[±0.58]	0.9
rostralmiddlefrontal	22	22	-0.79	0.22	[±0.58]	0.43			rostralmiddlefrontal	22	22	1.07	-0.3	[±0.57]	0.29
superiorfrontal	22	22	-0.28	0.08	[±0.58]	0.78			superiorfrontal	22	21	1.26	-0.35	[±0.56]	0.21
superiorparietal	22	21	-0.97	0.27	[±0.58]	0.34			superiorparietal	22	22	1.29	-0.36	[±0.56]	0.2
superiortemporal	21	22	0.49	-0.14	[±0.58]	0.63			superiortemporal	21	21	0.87	-0.26	[±0.59]	0.39
supramarginal	21	22	-2	0.55	[±0.56]	0.052			supramarginal	21	22	2.01	-0.55	[±0.55]	0.051
frontalpole	22	22	-1.19	0.34	[±0.56]	0.24			frontalpole	22	22	1.07	-0.3	[±0.57]	0.29
temporalpole	22	22	0.7	-0.2	[±0.57]	0.49			temporalpole	22	22	0.57	-0.16	[±0.57]	0.57
transversetemporal	22	22	-1.3	0.36	[±0.57]	0.2			transversetemporal	22	22	1.27	-0.36	[±0.57]	0.21
insula	21	22	0.61	-0.18	[±0.59]	0.54			insula	21	22	-0.28	0.08	[±0.58]	0.78
SurfArea	22	22	-0.22	0.06	[±0.58]	0.82			Thickness	22	22	1.52	-0.42	[±0.56]	0.14
Thickness	22	22	1.41	-0.4	[±0.57]	0.17			SurfArea	22	22	-0.66	0.18	[±0.58]	0.51
ICV	22	22	-4.54	1.06	[±0.48]	4.7e-05	**		ICV	22	22	-4.82	1.1	[±0.47]	1.9e-05	**
Duplication vs deletion									Duplication vs deletion
bankssts	28	22	-0.47	0.13	[±0.56]	0.64			bankssts	28	22	1.24	-0.35	[±0.57]	0.22
caudalanteriorcingulate	28	22	-1.41	0.39	[±0.55]	0.16			caudalanteriorcingulate	28	22	0.83	-0.25	[±0.59]	0.41
caudalmiddlefrontal	28	22	-2.86	0.69	[±0.48]	0.0063			caudalmiddlefrontal	28	22	1.2	-0.32	[±0.53]	0.24
cuneus	28	22	-1.89	0.51	[±0.55]	0.064			cuneus	28	22	-0.25	0.06	[±0.54]	0.81
entorhinal	28	22	0.61	-0.15	[±0.51]	0.55			entorhinal	28	22	1.02	-0.29	[±0.57]	0.31
fusiform	28	22	-0.41	0.11	[±0.52]	0.68			fusiform	28	22	0.45	-0.12	[±0.55]	0.66
inferiorparietal	28	21	0.02	-0.01	[±0.56]	0.99			inferiorparietal	28	21	0.79	-0.24	[±0.61]	0.43
inferiortemporal	28	22	-0.11	0.02	[±0.5]	0.92			inferiortemporal	28	22	0.87	-0.23	[±0.53]	0.39
isthmuscingulate	28	22	0.89	-0.22	[±0.5]	0.38			isthmuscingulate	28	22	-0.11	0.02	[±0.47]	0.91
lateraloccipital	28	22	-0.65	0.16	[±0.51]	0.52			lateraloccipital	28	22	-0.37	0.09	[±0.51]	0.71
lateralorbitofrontal	28	22	-0.67	0.18	[±0.56]	0.51			lateralorbitofrontal	28	22	0.96	-0.28	[±0.58]	0.34
lingual	28	22	-0.88	0.24	[±0.53]	0.38			lingual	28	22	0.4	-0.11	[±0.55]	0.69
medialorbitofrontal	28	22	-1.26	0.36	[±0.56]	0.21			medialorbitofrontal	28	22	0.59	-0.16	[±0.55]	0.56
middletemporal	28	22	-0.75	0.18	[±0.47]	0.46			middletemporal	28	22	1.37	-0.38	[±0.55]	0.18
parahippocampal	28	22	-0.69	0.18	[±0.55]	0.5			parahippocampal	28	22	0.93	-0.23	[±0.49]	0.36
paracentral	28	22	-2.03	0.55	[±0.54]	0.048			paracentral	28	22	1.25	-0.36	[±0.58]	0.22
parsopercularis	28	22	-2.39	0.66	[±0.54]	0.021			parsopercularis	28	22	0.93	-0.21	[±0.45]	0.36
parsorbitalis	28	22	-0.73	0.19	[±0.54]	0.47			parsorbitalis	28	22	1.55	-0.43	[±0.56]	0.13
parstriangularis	28	22	-0.66	0.16	[±0.49]	0.51			parstriangularis	28	22	1.76	-0.48	[±0.55]	0.084
pericalcarine	28	22	-1.19	0.31	[±0.52]	0.24			pericalcarine	28	22	-0.95	0.24	[±0.5]	0.35
postcentral	28	22	0.16	-0.04	[±0.53]	0.87			postcentral	28	22	1.38	-0.38	[±0.55]	0.17
posteriorcingulate	28	22	-1.12	0.29	[±0.53]	0.27			posteriorcingulate	28	22	0.25	-0.07	[±0.55]	0.8
precentral	28	22	-2.11	0.6	[±0.57]	0.04			precentral	28	22	2.58	-0.65	[±0.51]	0.013
precuneus	28	22	-1.12	0.3	[±0.54]	0.27			precuneus	28	22	1.81	-0.48	[±0.53]	0.077
rostralanteriorcingulate	28	22	-1.77	0.49	[±0.56]	0.084			rostralanteriorcingulate	28	22	0.8	-0.22	[±0.56]	0.43
rostralmiddlefrontal	28	22	-2.18	0.61	[±0.57]	0.034			rostralmiddlefrontal	28	22	1.07	-0.29	[±0.54]	0.29
superiorfrontal	28	22	-3.03	0.83	[±0.55]	0.004			superiorfrontal	28	22	1.65	-0.43	[±0.52]	0.11
superiorparietal	28	22	-0.98	0.28	[±0.58]	0.33			superiorparietal	28	22	1.32	-0.34	[±0.52]	0.19
superiortemporal	28	21	-1.36	0.36	[±0.53]	0.18			superiortemporal	28	21	2.01	-0.54	[±0.54]	0.05
supramarginal	28	21	-1.77	0.44	[±0.5]	0.083			supramarginal	28	21	2.07	-0.59	[±0.57]	0.044
frontalpole	28	22	-2.02	0.5	[±0.5]	0.049			frontalpole	28	22	1.46	-0.38	[±0.52]	0.15
temporalpole	28	22	0.48	-0.14	[±0.59]	0.64			temporalpole	28	22	0.53	-0.15	[±0.55]	0.6
transversetemporal	28	22	-1.9	0.57	[±0.6]	0.064			transversetemporal	28	22	1.4	-0.34	[±0.49]	0.17
insula	28	21	-0.77	0.19	[±0.51]	0.45			insula	28	21	0.71	-0.18	[±0.51]	0.48
SurfArea	28	22	-2.19	0.59	[±0.53]	0.034			Thickness	28	22	1.79	-0.47	[±0.53]	0.079
Thickness	28	22	1.62	-0.44	[±0.55]	0.11			SurfArea	28	22	-2.52	0.66	[±0.54]	0.015
ICV	28	22	-9.18	1.65	[±0.35]	3.8e-12	***		ICV	28	22	-9.07	1.65	[±0.36]	5.6e-12	***
MATCHED CONTROLS - 1 control, matching for sex, age, diagnosis-status, ICV									MATCHED CONTROLS - 1 control, matching for sex, age, diagnosis-status, ICV
Model plusICV									Model plusICV
	n, CN1	n,CN2	stats	CohensD	[95 % CI]	P				n, CN1	n,CN2	stats	CohensD	[95 % CI]	P
Deletion vs non-carrier									Deletion vs non-carrier
bankssts	28	28	-3.31	-0.78	[±2.02]	0.0017			bankssts	28	28	1.62	0.4	[±-0.31]	0.11
caudalanteriorcingulate	28	28	-2.47	-0.6	[±1.68]	0.017			caudalanteriorcingulate	28	28	1.38	0.34	[±-0.18]	0.17
caudalmiddlefrontal	28	28	-4.74	-1.02	[±2.47]	1.6e-05	**		caudalmiddlefrontal	28	28	1.8	0.44	[±-0.39]	0.078
cuneus	28	28	-2.62	-0.62	[±1.73]	0.011			cuneus	28	28	-1.81	-0.44	[±1.39]	0.075
entorhinal	28	28	-1.74	-0.44	[±1.37]	0.088			entorhinal	28	28	-0.64	-0.16	[±0.83]	0.52
fusiform	28	28	-2.82	-0.68	[±1.83]	0.0067			fusiform	28	28	-1.28	-0.32	[±1.15]	0.21
inferiorparietal	28	28	-2.24	-0.54	[±1.58]	0.029			inferiorparietal	28	28	1.18	0.3	[±-0.09]	0.24
inferiortemporal	28	28	-2.9	-0.68	[±1.85]	0.0054			inferiortemporal	28	28	0.79	0.2	[±0.11]	0.43
isthmuscingulate	28	28	-1.48	-0.36	[±1.23]	0.15			isthmuscingulate	28	28	1.99	0.48	[±-0.48]	0.052
lateraloccipital	28	28	-3.3	-0.76	[±2]	0.0017			lateraloccipital	28	28	0.29	0.08	[±0.36]	0.77
lateralorbitofrontal	28	28	-4.3	-0.94	[±2.33]	7.2e-05	**		lateralorbitofrontal	28	28	0.86	0.22	[±0.07]	0.39
lingual	28	28	-1.44	-0.36	[±1.22]	0.15			lingual	28	28	-0.78	-0.2	[±0.91]	0.44
medialorbitofrontal	28	28	-5.49	-1.12	[±2.65]	1.1e-06	***		medialorbitofrontal	28	28	1.58	0.4	[±-0.29]	0.12
middletemporal	28	28	-2.26	-0.56	[±1.6]	0.028			middletemporal	28	28	1.33	0.34	[±-0.17]	0.19
parahippocampal	28	28	-2.32	-0.56	[±1.61]	0.024			parahippocampal	28	28	-2.08	-0.52	[±1.52]	0.043
paracentral	28	28	-3.92	-0.88	[±2.22]	0.00025	*		paracentral	28	28	-1.19	-0.3	[±1.1]	0.24
parsopercularis	28	28	-3.95	-0.88	[±2.22]	0.00023	*		parsopercularis	28	28	0.22	0.06	[±0.4]	0.83
parsorbitalis	28	28	-2.98	-0.7	[±1.88]	0.0043			parsorbitalis	28	28	0.47	0.12	[±0.27]	0.64
parstriangularis	28	28	-3.34	-0.78	[±2.02]	0.0015			parstriangularis	28	28	2.62	0.62	[±-0.77]	0.012
pericalcarine	28	28	-1.23	-0.3	[±1.11]	0.23			pericalcarine	28	28	-2.74	-0.66	[±1.8]	0.0082
postcentral	28	28	-2.08	-0.52	[±1.52]	0.042			postcentral	28	28	1.6	0.4	[±-0.3]	0.12
posteriorcingulate	28	27	-2.28	-0.57	[±1.62]	0.026			posteriorcingulate	28	28	-0.14	-0.04	[±0.59]	0.89
precentral	28	28	-3.99	-0.9	[±2.25]	0.0002	*		precentral	28	28	1.03	0.26	[±-0.01]	0.31
precuneus	28	28	-2.56	-0.62	[±1.72]	0.013			precuneus	28	28	0.38	0.1	[±0.32]	0.71
rostralanteriorcingulate	28	28	-3.86	-0.88	[±2.21]	0.00031	*		rostralanteriorcingulate	28	28	0.84	0.22	[±0.07]	0.4
rostralmiddlefrontal	28	28	-6.03	-1.2	[±2.79]	1.5e-07	***		rostralmiddlefrontal	28	28	1.83	0.46	[±-0.42]	0.073
superiorfrontal	28	28	-4.76	-1.02	[±2.47]	1.5e-05	**		superiorfrontal	28	28	0.66	0.16	[±0.18]	0.51
superiorparietal	28	28	-1.51	-0.38	[±1.26]	0.14			superiorparietal	28	28	0.65	0.16	[±0.18]	0.52
superiortemporal	28	28	-5.48	-1.12	[±2.65]	1.1e-06	***		superiortemporal	28	28	1.56	0.38	[±-0.27]	0.13
supramarginal	28	28	-3.25	-0.76	[±1.99]	0.002			supramarginal	28	28	1.26	0.32	[±-0.13]	0.21
frontalpole	28	28	-0.61	-0.16	[±0.83]	0.54			frontalpole	28	28	2.86	0.68	[±-0.88]	0.0061
temporalpole	28	28	-0.7	-0.18	[±0.87]	0.49			temporalpole	28	28	0.33	0.08	[±0.35]	0.74
transversetemporal	28	28	-4.87	-1.04	[±2.5]	1e-05	***		transversetemporal	28	28	2.07	0.5	[±-0.52]	0.043
insula	28	28	-4.13	-0.92	[±2.29]	0.00013	**		insula	28	28	0.41	0.1	[±0.31]	0.69
SurfArea	28	28	-5.64	-1.14	[±2.69]	6.4e-07	***		Thickness	28	28	0.87	0.22	[±0.07]	0.39
Thickness	28	28	0.87	0.22	[±0.07]	0.39			SurfArea	28	28	-5.64	-1.14	[±2.69]	6.4e-07	***
ICV	28	28	-2.57	-0.62	[±1.72]	0.013			ICV	28	28	-2.57	-0.62	[±1.72]	0.013
Duplication vs non-carrier									Duplication vs non-carrier
bankssts	22	22	0.41	-0.12	[±0.58]	0.68			bankssts	22	22	0.98	-0.28	[±0.57]	0.33
caudalanteriorcingulate	22	22	-0.48	0.14	[±0.57]	0.63			caudalanteriorcingulate	22	22	-0.09	0.02	[±0.58]	0.93
caudalmiddlefrontal	22	22	-2.68	0.7	[±0.54]	0.011			caudalmiddlefrontal	22	22	-0.47	0.14	[±0.57]	0.64
cuneus	22	22	-1.22	0.34	[±0.57]	0.23			cuneus	22	22	-0.47	0.14	[±0.57]	0.64
entorhinal	22	21	0.84	-0.24	[±0.58]	0.41			entorhinal	22	22	1.14	-0.32	[±0.57]	0.26
fusiform	22	21	1.15	-0.33	[±0.58]	0.26			fusiform	22	22	0.3	-0.08	[±0.57]	0.77
inferiorparietal	21	22	1.08	-0.31	[±0.58]	0.29			inferiorparietal	21	22	-0.26	0.08	[±0.58]	0.79
inferiortemporal	22	22	0.7	-0.2	[±0.57]	0.49			inferiortemporal	22	22	-0.53	0.16	[±0.57]	0.6
isthmuscingulate	22	22	1.4	-0.4	[±0.57]	0.17			isthmuscingulate	22	22	-2.21	0.6	[±0.54]	0.033
lateraloccipital	22	22	0.5	-0.14	[±0.57]	0.62			lateraloccipital	22	22	-0.54	0.16	[±0.57]	0.59
lateralorbitofrontal	22	21	-1.18	0.33	[±0.58]	0.24			lateralorbitofrontal	22	21	-0.51	0.15	[±0.58]	0.61
lingual	22	22	0.22	-0.06	[±0.57]	0.83			lingual	22	22	-1.12	0.32	[±0.56]	0.27
medialorbitofrontal	22	22	-0.63	0.18	[±0.57]	0.53			medialorbitofrontal	22	22	-0.9	0.26	[±0.57]	0.37
middletemporal	22	22	-0.43	0.12	[±0.58]	0.67			middletemporal	22	22	0.19	-0.06	[±0.58]	0.85
parahippocampal	22	21	0.99	-0.28	[±0.57]	0.33			parahippocampal	22	22	0.46	-0.14	[±0.58]	0.65
paracentral	22	22	-1.37	0.38	[±0.57]	0.18			paracentral	22	22	0.02	0	[±0.57]	0.98
parsopercularis	22	22	-3.13	0.8	[±0.53]	0.0031			parsopercularis	22	21	0.49	-0.14	[±0.58]	0.63
parsorbitalis	22	22	0.38	-0.1	[±0.57]	0.7			parsorbitalis	22	22	0.22	-0.06	[±0.57]	0.83
parstriangularis	22	22	1.42	-0.4	[±0.57]	0.16			parstriangularis	22	22	-0.68	0.2	[±0.57]	0.5
pericalcarine	22	21	-1.18	0.33	[±0.58]	0.25			pericalcarine	22	21	-1.29	0.37	[±0.57]	0.2
postcentral	22	22	0.85	-0.24	[±0.57]	0.4			postcentral	22	22	-0.45	0.12	[±0.58]	0.65
posteriorcingulate	22	22	0.07	-0.02	[±0.58]	0.95			posteriorcingulate	22	22	-0.27	0.08	[±0.57]	0.79
precentral	22	22	-0.29	0.08	[±0.58]	0.77			precentral	22	22	0.89	-0.26	[±0.58]	0.38
precuneus	22	22	0.16	-0.04	[±0.57]	0.87			precuneus	22	22	-0.41	0.12	[±0.57]	0.68
rostralanteriorcingulate	22	22	-1.27	0.36	[±0.56]	0.21			rostralanteriorcingulate	22	22	0.17	-0.04	[±0.57]	0.87
rostralmiddlefrontal	22	22	-0.22	0.06	[±0.58]	0.83			rostralmiddlefrontal	22	22	-0.67	0.2	[±0.57]	0.5
superiorfrontal	22	22	-1.22	0.34	[±0.57]	0.23			superiorfrontal	22	22	-0.28	0.08	[±0.58]	0.78
superiorparietal	22	22	-0.08	0.02	[±0.58]	0.93			superiorparietal	22	22	-0.21	0.06	[±0.58]	0.83
superiortemporal	21	22	1.13	-0.32	[±0.57]	0.26			superiortemporal	21	22	1.06	-0.3	[±0.57]	0.3
supramarginal	21	22	-0.58	0.17	[±0.58]	0.56			supramarginal	21	22	0.61	-0.18	[±0.59]	0.55
frontalpole	22	22	-0.94	0.26	[±0.58]	0.35			frontalpole	22	22	-1.17	0.32	[±0.58]	0.25
temporalpole	22	21	1.65	-0.47	[±0.57]	0.11			temporalpole	22	22	1.61	-0.44	[±0.55]	0.12
transversetemporal	22	22	-0.58	0.16	[±0.58]	0.56			transversetemporal	22	22	2.23	-0.6	[±0.54]	0.031
insula	21	21	1.27	-0.36	[±0.58]	0.21			insula	21	21	0.71	-0.2	[±0.58]	0.48
SurfArea	22	22	-0.12	0.04	[±0.57]	0.91			Thickness	22	22	-0.12	0.04	[±0.57]	0.9
Thickness	22	22	-0.12	0.04	[±0.57]	0.9			SurfArea	22	22	-0.12	0.04	[±0.57]	0.91
ICV	22	22	-1.02	0.28	[±0.58]	0.31			ICV	22	22	-1.02	0.28	[±0.58]	0.31
Duplication vs deletion									Duplication vs deletion
bankssts	28	22	-0.99	0.28	[±0.56]	0.33			bankssts	28	22	1.14	-0.33	[±0.58]	0.26
caudalanteriorcingulate	28	22	-1.31	0.4	[±0.6]	0.2			caudalanteriorcingulate	28	22	0.79	-0.22	[±0.56]	0.43
caudalmiddlefrontal	28	22	-4.71	1.02	[±0.43]	2.2e-05	**		caudalmiddlefrontal	28	22	0.54	-0.14	[±0.53]	0.59
cuneus	28	22	-2.11	0.57	[±0.54]	0.04			cuneus	28	22	-1.07	0.28	[±0.53]	0.29
entorhinal	28	22	0.01	0	[±0.51]	0.99			entorhinal	28	22	0.56	-0.15	[±0.55]	0.58
fusiform	28	22	-1.1	0.28	[±0.51]	0.28			fusiform	28	22	-0.69	0.19	[±0.52]	0.5
inferiorparietal	28	21	-0.37	0.1	[±0.56]	0.71			inferiorparietal	28	21	0.17	-0.05	[±0.58]	0.87
inferiortemporal	28	22	-1.11	0.29	[±0.52]	0.27			inferiortemporal	28	22	0.16	-0.04	[±0.55]	0.88
isthmuscingulate	28	22	0.61	-0.17	[±0.55]	0.54			isthmuscingulate	28	22	-0.38	0.09	[±0.51]	0.71
lateraloccipital	28	22	-1.53	0.39	[±0.52]	0.13			lateraloccipital	28	22	-0.57	0.13	[±0.49]	0.57
lateralorbitofrontal	28	22	-2.71	0.67	[±0.49]	0.0092			lateralorbitofrontal	28	22	0.1	-0.03	[±0.57]	0.92
lingual	28	22	-0.45	0.11	[±0.51]	0.66			lingual	28	22	-1.19	0.29	[±0.49]	0.24
medialorbitofrontal	28	22	-2.83	0.77	[±0.56]	0.0067			medialorbitofrontal	28	22	0.16	-0.04	[±0.52]	0.88
middletemporal	28	22	-1.5	0.38	[±0.51]	0.14			middletemporal	28	22	0.68	-0.2	[±0.59]	0.5
parahippocampal	28	22	-0.27	0.08	[±0.6]	0.79			parahippocampal	28	22	-0.65	0.17	[±0.52]	0.52
paracentral	28	22	-2.35	0.66	[±0.56]	0.023			paracentral	28	22	-0.65	0.17	[±0.54]	0.52
parsopercularis	28	22	-3.85	0.95	[±0.49]	0.00035	*		parsopercularis	28	22	0.16	-0.04	[±0.51]	0.87
parsorbitalis	28	22	-1.1	0.3	[±0.55]	0.28			parsorbitalis	28	22	0.39	-0.1	[±0.54]	0.7
parstriangularis	28	22	-1.27	0.31	[±0.5]	0.21			parstriangularis	28	22	0.96	-0.27	[±0.56]	0.34
pericalcarine	28	22	-1.06	0.28	[±0.55]	0.3			pericalcarine	28	22	-2.2	0.56	[±0.52]	0.033
postcentral	28	22	0.04	-0.01	[±0.54]	0.97			postcentral	28	22	0.61	-0.15	[±0.5]	0.54
posteriorcingulate	28	22	-1.01	0.29	[±0.58]	0.32			posteriorcingulate	28	22	-0.09	0.02	[±0.59]	0.93
precentral	28	22	-2.38	0.59	[±0.5]	0.022			precentral	28	22	1.25	-0.34	[±0.54]	0.22
precuneus	28	22	-1.69	0.45	[±0.55]	0.097			precuneus	28	22	-0.08	0.02	[±0.53]	0.94
rostralanteriorcingulate	28	22	-2.79	0.72	[±0.51]	0.0076			rostralanteriorcingulate	28	22	0.39	-0.1	[±0.54]	0.7
rostralmiddlefrontal	28	22	-2.83	0.8	[±0.57]	0.0067			rostralmiddlefrontal	28	22	0.64	-0.17	[±0.53]	0.52
superiorfrontal	28	22	-3.69	0.93	[±0.51]	0.00057	*		superiorfrontal	28	22	0.11	-0.02	[±0.52]	0.91
superiorparietal	28	22	-1.08	0.32	[±0.57]	0.29			superiorparietal	28	22	0.03	-0.01	[±0.5]	0.98
superiortemporal	28	21	-2.02	0.52	[±0.53]	0.05			superiortemporal	28	21	1.3	-0.36	[±0.56]	0.2
supramarginal	28	21	-1.55	0.42	[±0.54]	0.13			supramarginal	28	21	0.88	-0.25	[±0.57]	0.38
frontalpole	28	22	-1.62	0.4	[±0.5]	0.11			frontalpole	28	22	0.25	-0.07	[±0.56]	0.8
temporalpole	28	22	0.58	-0.16	[±0.57]	0.56			temporalpole	28	22	0.85	-0.24	[±0.58]	0.4
transversetemporal	28	22	-2.94	0.78	[±0.54]	0.005			transversetemporal	28	22	2.15	-0.54	[±0.51]	0.037
insula	28	21	-1.7	0.48	[±0.57]	0.096			insula	28	21	0.43	-0.1	[±0.47]	0.67
SurfArea	28	22	-3.11	0.75	[±0.48]	0.0032			Thickness	28	22	0.4	-0.1	[±0.5]	0.69
Thickness	28	22	0.4	-0.1	[±0.5]	0.69			SurfArea	28	22	-3.11	0.75	[±0.48]	0.0032
ICV	28	22	-6.23	1.38	[±0.44]	1.1e-07	***		ICV	28	22	-6.23	1.38	[±0.44]	1.1e-07	***
POPULATION STRUCTURE									POPULATION STRUCTURE
Model plusICV									Model plusICV
	n, CN1	n,CN2	stats	CohensD	[95 % CI]	P				n, CN1	n,CN2	stats	CohensD	[95 % CI]	P
Deletion vs non-carrier									Deletion vs non-carrier
bankssts	17	31119	-2.34	-0.57	[±1.61]	0.019			bankssts	17	31127	3.87	0.94	[±-1.4]	0.00011	**
caudalanteriorcingulate	17	31083	-1.94	-0.47	[±1.42]	0.053			caudalanteriorcingulate	17	31114	-0.43	-0.1	[±0.68]	0.67
caudalmiddlefrontal	17	31126	-5	-1.21	[±2.9]	5.9e-07	***		caudalmiddlefrontal	17	31131	2.42	0.59	[±-0.7]	0.016
cuneus	17	31115	-2.23	-0.54	[±1.56]	0.026			cuneus	17	31107	-0.25	-0.06	[±0.6]	0.8
entorhinal	17	31103	-0.48	-0.12	[±0.71]	0.63			entorhinal	17	31126	1.72	0.42	[±-0.36]	0.085
fusiform	17	31118	-3.4	-0.82	[±2.12]	0.00067	*		fusiform	17	31131	-0.21	-0.05	[±0.58]	0.84
inferiorparietal	17	31127	-1.84	-0.45	[±1.37]	0.065			inferiorparietal	17	31128	3.15	0.76	[±-1.05]	0.0016
inferiortemporal	17	31129	-2.37	-0.58	[±1.63]	0.018			inferiortemporal	17	31131	2.33	0.57	[±-0.66]	0.02
isthmuscingulate	17	31106	-0.91	-0.22	[±0.92]	0.36			isthmuscingulate	17	31130	2.32	0.56	[±-0.65]	0.021
lateraloccipital	17	31129	-3.83	-0.93	[±2.33]	0.00013	**		lateraloccipital	17	31131	0.81	0.2	[±0.08]	0.42
lateralorbitofrontal	17	31117	-3.32	-0.81	[±2.09]	0.00089	*		lateralorbitofrontal	17	31114	2.02	0.49	[±-0.5]	0.044
lingual	17	31111	-1.76	-0.43	[±1.33]	0.079			lingual	17	31130	-0.16	-0.04	[±0.55]	0.87
medialorbitofrontal	17	31119	-2.62	-0.63	[±1.74]	0.0089			medialorbitofrontal	17	31086	2.2	0.53	[±-0.59]	0.028
middletemporal	17	31129	-2.52	-0.61	[±1.7]	0.012			middletemporal	17	31132	3.49	0.85	[±-1.22]	0.00049	*
parahippocampal	17	31080	-0.44	-0.11	[±0.69]	0.66			parahippocampal	17	31123	-0.46	-0.11	[±0.7]	0.65
paracentral	17	31106	-2.61	-0.63	[±1.74]	0.009			paracentral	17	31130	-0.24	-0.06	[±0.59]	0.81
parsopercularis	17	31105	-3.95	-0.96	[±2.39]	7.7e-05	**		parsopercularis	17	31127	1.47	0.36	[±-0.24]	0.14
parsorbitalis	17	31116	-2.49	-0.6	[±1.68]	0.013			parsorbitalis	17	31128	1.13	0.27	[±-0.07]	0.26
parstriangularis	17	31123	-2.61	-0.63	[±1.74]	0.0091			parstriangularis	17	31125	3.89	0.94	[±-1.41]	9.9e-05	**
pericalcarine	17	31131	-0.82	-0.2	[±0.87]	0.41			pericalcarine	17	31095	-1.87	-0.45	[±1.38]	0.062
postcentral	17	31123	-1.3	-0.32	[±1.11]	0.19			postcentral	17	31134	1.41	0.34	[±-0.21]	0.16
posteriorcingulate	17	31096	-2.83	-0.69	[±1.85]	0.0047			posteriorcingulate	17	31116	1.32	0.32	[±-0.17]	0.19
precentral	17	31105	-2.87	-0.7	[±1.87]	0.0041			precentral	17	31119	1.8	0.44	[±-0.4]	0.071
precuneus	17	31121	-1.93	-0.47	[±1.41]	0.054			precuneus	17	31133	2.11	0.51	[±-0.55]	0.035
rostralanteriorcingulate	17	31127	-2.82	-0.68	[±1.84]	0.0048			rostralanteriorcingulate	17	31101	1.71	0.42	[±-0.36]	0.086
rostralmiddlefrontal	17	31133	-4.99	-1.21	[±2.89]	6.2e-07	***		rostralmiddlefrontal	17	31130	2.71	0.66	[±-0.84]	0.0068
superiorfrontal	17	31124	-5.76	-1.4	[±3.27]	8.5e-09	***		superiorfrontal	17	31120	2.19	0.53	[±-0.59]	0.029
superiorparietal	17	31128	-1.64	-0.4	[±1.27]	0.1			superiorparietal	17	31130	2.43	0.59	[±-0.7]	0.015
superiortemporal	17	31125	-3.51	-0.85	[±2.18]	0.00046	*		superiortemporal	17	31128	3.56	0.86	[±-1.25]	0.00037	*
supramarginal	17	31125	-3.05	-0.74	[±1.96]	0.0023			supramarginal	17	31124	2.53	0.61	[±-0.75]	0.011
frontalpole	17	31126	-2.63	-0.64	[±1.75]	0.0086			frontalpole	17	31113	2.68	0.65	[±-0.83]	0.0073
temporalpole	17	31117	-1.64	-0.4	[±1.27]	0.1			temporalpole	17	31106	1.48	0.36	[±-0.24]	0.14
transversetemporal	17	31125	-3.34	-0.81	[±2.1]	0.00083	*		transversetemporal	17	31131	2.73	0.66	[±-0.85]	0.0063
insula	17	31123	-1.94	-0.47	[±1.41]	0.053			insula	17	31121	0.79	0.19	[±0.09]	0.43
SurfArea	17	31126	-6.21	-1.5	[±3.48]	5.3e-10	***		Thickness	17	31131	2.63	0.64	[±-0.8]	0.0085
Thickness	17	31131	2.63	0.64	[±-0.8]	0.0085			SurfArea	17	31126	-6.21	-1.5	[±3.48]	5.3e-10	***
ICV	17	31224	-7.36	-1.78	[±4.04]	1.9e-13	***		ICV	17	31224	-7.36	-1.78	[±4.04]	1.9e-13	***
Duplication vs non-carrier									Duplication vs non-carrier
bankssts	17	33998	-0.56	0.14	[±0.47]	0.57			bankssts	17	34130	0.39	-0.09	[±0.47]	0.7
caudalanteriorcingulate	17	34238	-2.17	0.53	[±0.47]	0.03			caudalanteriorcingulate	17	34358	-0.8	0.19	[±0.48]	0.42
caudalmiddlefrontal	17	34261	-2.33	0.57	[±0.47]	0.02			caudalmiddlefrontal	17	34361	-0.56	0.14	[±0.47]	0.58
cuneus	17	34315	-1.33	0.32	[±0.48]	0.18			cuneus	17	34351	-0.74	0.18	[±0.48]	0.46
entorhinal	17	33847	0.29	-0.07	[±0.48]	0.77			entorhinal	17	34158	0.95	-0.23	[±0.48]	0.34
fusiform	17	34134	2	-0.48	[±0.47]	0.045			fusiform	17	34370	0.41	-0.1	[±0.48]	0.68
inferiorparietal	16	34174	1.58	-0.4	[±0.49]	0.11			inferiorparietal	16	34303	-0.65	0.16	[±0.49]	0.52
inferiortemporal	17	34293	-0.35	0.08	[±0.48]	0.73			inferiortemporal	17	34311	-0.42	0.1	[±0.48]	0.68
isthmuscingulate	17	34320	2.65	-0.64	[±0.47]	0.0079			isthmuscingulate	17	34379	-1.42	0.35	[±0.47]	0.15
lateraloccipital	17	34331	0.15	-0.04	[±0.48]	0.88			lateraloccipital	17	34373	-1.55	0.38	[±0.47]	0.12
lateralorbitofrontal	17	34340	-0.02	0.01	[±0.47]	0.98			lateralorbitofrontal	17	34308	-0.84	0.2	[±0.48]	0.4
lingual	17	34334	0.02	0	[±0.47]	0.99			lingual	17	34361	-0.47	0.11	[±0.48]	0.64
medialorbitofrontal	17	34217	-1.29	0.31	[±0.48]	0.2			medialorbitofrontal	17	34272	-0.66	0.16	[±0.48]	0.51
middletemporal	17	33974	-0.41	0.1	[±0.47]	0.68			middletemporal	17	34099	-0.46	0.11	[±0.48]	0.64
parahippocampal	17	34233	0.88	-0.21	[±0.47]	0.38			parahippocampal	17	34370	-1.23	0.3	[±0.47]	0.22
paracentral	17	34229	-2.22	0.54	[±0.47]	0.027			paracentral	17	34373	0.26	-0.06	[±0.47]	0.79
parsopercularis	17	34274	-2.99	0.73	[±0.47]	0.0028			parsopercularis	17	34372	-0.78	0.19	[±0.47]	0.44
parsorbitalis	17	34351	-0.09	0.02	[±0.48]	0.93			parsorbitalis	17	34377	0.13	-0.03	[±0.47]	0.89
parstriangularis	17	34314	0.4	-0.1	[±0.48]	0.69			parstriangularis	17	34351	-0.56	0.14	[±0.47]	0.58
pericalcarine	17	34318	-0.9	0.22	[±0.47]	0.37			pericalcarine	17	34271	-1.41	0.34	[±0.48]	0.16
postcentral	17	34171	2.51	-0.61	[±0.48]	0.012			postcentral	17	34317	0.21	-0.05	[±0.47]	0.83
posteriorcingulate	17	34324	-1.72	0.42	[±0.47]	0.086			posteriorcingulate	17	34370	-0.42	0.1	[±0.48]	0.67
precentral	17	34184	0.21	-0.05	[±0.47]	0.83			precentral	17	34334	0.69	-0.17	[±0.48]	0.49
precuneus	17	34330	-0.67	0.16	[±0.48]	0.5			precuneus	17	34370	0.26	-0.06	[±0.47]	0.79
rostralanteriorcingulate	17	34191	-2.07	0.5	[±0.48]	0.039			rostralanteriorcingulate	17	34341	-0.31	0.07	[±0.48]	0.76
rostralmiddlefrontal	17	34327	-1.5	0.36	[±0.48]	0.13			rostralmiddlefrontal	17	34362	-0.45	0.11	[±0.48]	0.65
superiorfrontal	17	34214	-2	0.49	[±0.47]	0.045			superiorfrontal	17	34357	-0.16	0.04	[±0.47]	0.87
superiorparietal	17	34250	0.53	-0.13	[±0.48]	0.59			superiorparietal	17	34357	-0.69	0.17	[±0.47]	0.49
superiortemporal	16	33943	-0.31	0.08	[±0.49]	0.76			superiortemporal	16	34013	0.63	-0.16	[±0.49]	0.53
supramarginal	16	34067	-1.14	0.28	[±0.49]	0.26			supramarginal	16	34243	0.28	-0.07	[±0.49]	0.78
frontalpole	17	34364	-1.86	0.45	[±0.48]	0.063			frontalpole	17	34359	-0.68	0.16	[±0.48]	0.5
temporalpole	17	34268	1.45	-0.35	[±0.47]	0.15			temporalpole	17	34296	0.62	-0.15	[±0.48]	0.54
transversetemporal	17	34377	-2.28	0.55	[±0.48]	0.023			transversetemporal	17	34313	1.39	-0.34	[±0.48]	0.16
insula	16	34108	1.55	-0.39	[±0.49]	0.12			insula	16	34130	0.26	-0.07	[±0.49]	0.79
SurfArea	17	34380	-0.56	0.14	[±0.47]	0.57			Thickness	17	34385	-0.39	0.09	[±0.48]	0.7
Thickness	17	34385	-0.39	0.09	[±0.48]	0.7			SurfArea	17	34380	-0.56	0.14	[±0.47]	0.57
ICV	17	34437	-3.6	0.87	[±0.48]	0.00032	*		ICV	17	34437	-3.6	0.87	[±0.48]	0.00032	*
Duplication vs deletion									Duplication vs deletion
bankssts	17	17	-2.09	0.75	[±0.72]	0.044			bankssts	17	17	3.68	-1.01	[±0.56]	0.00085	*
caudalanteriorcingulate	17	17	-2.98	1.04	[±0.71]	0.0054			caudalanteriorcingulate	17	17	-0.76	0.27	[±0.71]	0.45
caudalmiddlefrontal	17	17	-7.1	1.81	[±0.53]	4.6e-08	***		caudalmiddlefrontal	17	17	1.39	-0.42	[±0.62]	0.17
cuneus	17	17	-2.65	0.9	[±0.7]	0.012			cuneus	17	17	-0.76	0.25	[±0.67]	0.45
entorhinal	17	17	-0.35	0.09	[±0.54]	0.73			entorhinal	17	17	2.09	-0.64	[±0.62]	0.044
fusiform	17	17	-1.07	0.4	[±0.73]	0.29			fusiform	17	17	0.12	-0.03	[±0.58]	0.91
inferiorparietal	17	16	-0.26	0.1	[±0.76]	0.8			inferiorparietal	17	16	1.56	-0.58	[±0.76]	0.13
inferiortemporal	17	17	-2.35	0.72	[±0.62]	0.025			inferiortemporal	17	17	1.42	-0.46	[±0.66]	0.17
isthmuscingulate	17	17	1.22	-0.34	[±0.57]	0.23			isthmuscingulate	17	17	1.06	-0.24	[±0.46]	0.3
lateraloccipital	17	17	-2.68	0.93	[±0.7]	0.011			lateraloccipital	17	17	-0.54	0.19	[±0.73]	0.6
lateralorbitofrontal	17	17	-2.8	0.87	[±0.63]	0.0086			lateralorbitofrontal	17	17	0.76	-0.28	[±0.75]	0.45
lingual	17	17	-1.65	0.47	[±0.59]	0.11			lingual	17	17	-0.47	0.17	[±0.73]	0.64
medialorbitofrontal	17	17	-3.2	1.02	[±0.65]	0.0031			medialorbitofrontal	17	17	0.89	-0.38	[±0.87]	0.38
middletemporal	17	17	-2.59	0.77	[±0.6]	0.014			middletemporal	17	17	2.3	-0.72	[±0.64]	0.028
parahippocampal	17	17	0.18	-0.05	[±0.56]	0.86			parahippocampal	17	17	-1.15	0.41	[±0.73]	0.26
paracentral	17	17	-4.27	1.21	[±0.58]	0.00017	*		paracentral	17	17	-0.03	0.02	[±0.84]	0.98
parsopercularis	17	17	-5.83	1.72	[±0.61]	1.8e-06	***		parsopercularis	17	17	0.52	-0.14	[±0.55]	0.61
parsorbitalis	17	17	-2.04	0.67	[±0.67]	0.05			parsorbitalis	17	17	0.86	-0.29	[±0.69]	0.4
parstriangularis	17	17	-1.67	0.57	[±0.68]	0.1			parstriangularis	17	17	2.35	-0.78	[±0.67]	0.025
pericalcarine	17	17	-1.63	0.46	[±0.56]	0.11			pericalcarine	17	17	-3.11	0.81	[±0.54]	0.0039
postcentral	17	17	0.66	-0.24	[±0.74]	0.52			postcentral	17	17	1.17	-0.37	[±0.65]	0.25
posteriorcingulate	17	17	-3.64	1.16	[±0.65]	0.00094	*		posteriorcingulate	17	17	0.63	-0.23	[±0.73]	0.53
precentral	17	17	-2.29	0.69	[±0.61]	0.029			precentral	17	17	1.58	-0.56	[±0.72]	0.12
precuneus	17	17	-2.14	0.69	[±0.65]	0.04			precuneus	17	17	1.56	-0.55	[±0.72]	0.13
rostralanteriorcingulate	17	17	-3.46	1.25	[±0.74]	0.0016			rostralanteriorcingulate	17	17	0.76	-0.35	[±0.94]	0.45
rostralmiddlefrontal	17	17	-4.85	1.61	[±0.69]	3.1e-05	**		rostralmiddlefrontal	17	17	1.6	-0.53	[±0.67]	0.12
superiorfrontal	17	17	-6.14	1.92	[±0.63]	7.3e-07	***		superiorfrontal	17	17	1.58	-0.48	[±0.62]	0.13
superiorparietal	17	17	-0.9	0.33	[±0.73]	0.38			superiorparietal	17	17	1.19	-0.4	[±0.69]	0.24
superiortemporal	17	16	-2.92	0.97	[±0.68]	0.0064			superiortemporal	17	16	3.23	-0.99	[±0.63]	0.003
supramarginal	17	16	-3.48	1.08	[±0.63]	0.0015			supramarginal	17	16	2.13	-0.66	[±0.63]	0.041
frontalpole	17	17	-3.74	1.12	[±0.61]	0.00071	*		frontalpole	17	17	1.43	-0.49	[±0.7]	0.16
temporalpole	17	17	-0.26	0.08	[±0.68]	0.79			temporalpole	17	17	1.69	-0.51	[±0.61]	0.1
transversetemporal	17	17	-4.07	1.41	[±0.7]	0.00028	*		transversetemporal	17	17	2.81	-0.97	[±0.71]	0.0085
insula	17	16	-0.49	0.14	[±0.62]	0.63			insula	17	16	0.79	-0.25	[±0.64]	0.44
SurfArea	17	17	-5.62	1.68	[±0.62]	3.3e-06	***		Thickness	17	17	1.54	-0.52	[±0.69]	0.13
Thickness	17	17	1.54	-0.52	[±0.69]	0.13			SurfArea	17	17	-5.62	1.68	[±0.62]	3.3e-06	***
ICV	17	17	-9.09	2.62	[±0.58]	2.2e-10	***		ICV	17	17	-9.09	2.62	[±0.58]	2.2e-10	***
ENIGMA-CNV ONLY									ENIGMA-CNV ONLY
Model plusICV									Model plusICV
	n, CN1	n,CN2	stats	CohensD	[95 % CI]	P				n, CN1	n,CN2	stats	CohensD	[95 % CI]	P
Deletion vs non-carrier									Deletion vs non-carrier
bankssts	17	2559	-3.17	-0.77	[±2.01]	0.0015			bankssts	17	2558	0.13	0.03	[±0.42]	0.9
caudalanteriorcingulate	17	2558	-3.38	-0.82	[±2.11]	0.00075	*		caudalanteriorcingulate	17	2558	1.56	0.38	[±-0.28]	0.12
caudalmiddlefrontal	17	2558	-5.98	-1.44	[±3.35]	2.5e-09	***		caudalmiddlefrontal	17	2560	1.68	0.41	[±-0.34]	0.092
cuneus	17	2560	-3.96	-0.96	[±2.39]	7.6e-05	**		cuneus	17	2559	-2.43	-0.59	[±1.65]	0.015
entorhinal	17	2555	-1.63	-0.39	[±1.26]	0.1			entorhinal	17	2559	1.25	0.3	[±-0.13]	0.21
fusiform	17	2559	-4.04	-0.98	[±2.43]	5.5e-05	**		fusiform	17	2560	-0.83	-0.2	[±0.88]	0.41
inferiorparietal	17	2560	-2.89	-0.7	[±1.88]	0.0038			inferiorparietal	17	2558	1.23	0.3	[±-0.12]	0.22
inferiortemporal	17	2560	-3.67	-0.89	[±2.25]	0.00025	*		inferiortemporal	17	2559	0.98	0.24	[±0]	0.33
isthmuscingulate	17	2558	-0.07	-0.02	[±0.51]	0.95			isthmuscingulate	17	2559	1.68	0.41	[±-0.34]	0.093
lateraloccipital	17	2559	-3.19	-0.78	[±2.03]	0.0014			lateraloccipital	17	2558	-0.08	-0.02	[±0.52]	0.93
lateralorbitofrontal	17	2560	-5.74	-1.39	[±3.25]	1e-08	***		lateralorbitofrontal	17	2560	1.52	0.37	[±-0.26]	0.13
lingual	17	2559	-2.54	-0.61	[±1.7]	0.011			lingual	17	2559	0.08	0.02	[±0.44]	0.94
medialorbitofrontal	17	2559	-4.63	-1.12	[±2.71]	3.9e-06	***		medialorbitofrontal	17	2559	3.12	0.75	[±-1.03]	0.0018
middletemporal	17	2560	-3.09	-0.74	[±1.96]	0.002			middletemporal	17	2560	1.05	0.25	[±-0.03]	0.3
parahippocampal	17	2556	-2.09	-0.5	[±1.48]	0.037			parahippocampal	17	2558	-1.36	-0.33	[±1.14]	0.17
paracentral	17	2558	-2.53	-0.61	[±1.7]	0.011			paracentral	17	2559	-1.1	-0.27	[±1.01]	0.27
parsopercularis	17	2559	-4.24	-1.03	[±2.53]	2.4e-05	**		parsopercularis	17	2558	0.49	0.12	[±0.24]	0.62
parsorbitalis	17	2558	-3.7	-0.9	[±2.27]	0.00022	*		parsorbitalis	17	2559	0.18	0.04	[±0.39]	0.85
parstriangularis	17	2559	-4.14	-1.01	[±2.49]	3.6e-05	**		parstriangularis	17	2558	2.24	0.54	[±-0.61]	0.025
pericalcarine	17	2560	-2.12	-0.51	[±1.5]	0.034			pericalcarine	17	2560	-3.01	-0.73	[±1.94]	0.0026
postcentral	17	2557	-1.38	-0.33	[±1.14]	0.17			postcentral	17	2559	0.87	0.21	[±0.06]	0.39
posteriorcingulate	17	2556	-2.98	-0.72	[±1.92]	0.0029			posteriorcingulate	17	2556	-0.24	-0.06	[±0.59]	0.81
precentral	17	2558	-4.14	-1.01	[±2.49]	3.5e-05	**		precentral	17	2558	1.24	0.3	[±-0.13]	0.22
precuneus	17	2560	-1.93	-0.46	[±1.4]	0.054			precuneus	17	2560	0.83	0.2	[±0.07]	0.41
rostralanteriorcingulate	17	2558	-3.86	-0.94	[±2.35]	0.00012	**		rostralanteriorcingulate	17	2558	2.13	0.51	[±-0.55]	0.033
rostralmiddlefrontal	17	2560	-5.83	-1.41	[±3.29]	6.2e-09	***		rostralmiddlefrontal	17	2559	1.6	0.39	[±-0.3]	0.11
superiorfrontal	17	2560	-6.31	-1.52	[±3.51]	3.3e-10	***		superiorfrontal	17	2558	1.9	0.46	[±-0.45]	0.058
superiorparietal	17	2559	-1.23	-0.3	[±1.07]	0.22			superiorparietal	17	2559	1.13	0.27	[±-0.07]	0.26
superiortemporal	17	2560	-4.53	-1.1	[±2.67]	6e-06	***		superiortemporal	17	2559	2.22	0.53	[±-0.59]	0.027
supramarginal	17	2560	-3.48	-0.85	[±2.17]	0.00051	*		supramarginal	17	2558	1.26	0.3	[±-0.13]	0.21
frontalpole	17	2560	-1.39	-0.34	[±1.15]	0.16			frontalpole	17	2560	2.17	0.52	[±-0.57]	0.03
temporalpole	17	2559	-0.81	-0.19	[±0.86]	0.42			temporalpole	17	2558	1.39	0.33	[±-0.19]	0.17
transversetemporal	17	2560	-4.14	-1.01	[±2.49]	3.5e-05	**		transversetemporal	17	2559	2.25	0.54	[±-0.61]	0.025
insula	17	2560	-3.5	-0.85	[±2.17]	0.00047	*		insula	17	2560	1.18	0.29	[±-0.1]	0.24
SurfArea	17	2560	-5.87	-1.42	[±3.31]	5e-09	***		Thickness	17	2560	1.27	0.31	[±-0.14]	0.2
Thickness	17	2560	1.27	0.31	[±-0.14]	0.2			SurfArea	17	2560	-5.87	-1.42	[±3.31]	5e-09	***
ICV	17	2651	-7.26	-1.75	[±3.97]	4.9e-13	***		ICV	17	2651	-7.26	-1.75	[±3.97]	4.9e-13	***
Duplication vs non-carrier									Duplication vs non-carrier
bankssts	9	3056	0.88	-0.29	[±0.65]	0.38			bankssts	9	3178	0.55	-0.18	[±0.65]	0.58
caudalanteriorcingulate	9	3334	-0.27	0.09	[±0.65]	0.79			caudalanteriorcingulate	9	3423	1.48	-0.49	[±0.65]	0.14
caudalmiddlefrontal	9	3311	-2.41	0.8	[±0.65]	0.016			caudalmiddlefrontal	9	3407	-0.53	0.18	[±0.65]	0.6
cuneus	9	3378	-0.23	0.07	[±0.66]	0.82			cuneus	9	3421	-1.08	0.36	[±0.65]	0.28
entorhinal	9	2919	0.04	-0.01	[±0.65]	0.97			entorhinal	9	3208	1.46	-0.48	[±0.65]	0.15
fusiform	9	3194	0.33	-0.11	[±0.65]	0.74			fusiform	9	3416	0.04	-0.01	[±0.65]	0.97
inferiorparietal	8	3225	0.91	-0.32	[±0.69]	0.37			inferiorparietal	8	3352	-1.53	0.54	[±0.69]	0.13
inferiortemporal	9	3341	-1.36	0.45	[±0.66]	0.17			inferiortemporal	9	3356	-0.66	0.22	[±0.65]	0.51
isthmuscingulate	9	3390	-0.94	0.31	[±0.66]	0.35			isthmuscingulate	9	3426	-1.71	0.57	[±0.65]	0.087
lateraloccipital	9	3379	-0.17	0.06	[±0.65]	0.86			lateraloccipital	9	3417	-1.22	0.41	[±0.65]	0.22
lateralorbitofrontal	9	3401	-1.43	0.48	[±0.65]	0.15			lateralorbitofrontal	9	3372	-1.08	0.36	[±0.65]	0.28
lingual	9	3402	-0.39	0.13	[±0.65]	0.69			lingual	9	3407	-0.57	0.19	[±0.65]	0.57
medialorbitofrontal	9	3275	-1.34	0.45	[±0.65]	0.18			medialorbitofrontal	9	3366	-0.71	0.24	[±0.65]	0.48
middletemporal	9	3026	-0.3	0.1	[±0.65]	0.76			middletemporal	9	3144	-0.2	0.07	[±0.65]	0.84
parahippocampal	9	3330	-1.36	0.45	[±0.66]	0.17			parahippocampal	9	3423	-0.01	0	[±0.66]	0.99
paracentral	9	3300	-2.16	0.72	[±0.65]	0.031			paracentral	9	3421	-0.8	0.27	[±0.65]	0.42
parsopercularis	9	3348	-1.86	0.62	[±0.65]	0.062			parsopercularis	9	3420	-1.2	0.4	[±0.65]	0.23
parsorbitalis	9	3411	0.09	-0.03	[±0.65]	0.93			parsorbitalis	9	3426	0.48	-0.16	[±0.65]	0.63
parstriangularis	9	3368	0.52	-0.17	[±0.65]	0.6			parstriangularis	9	3401	-0.23	0.08	[±0.65]	0.82
pericalcarine	9	3365	-1.37	0.45	[±0.66]	0.17			pericalcarine	9	3354	-1.52	0.51	[±0.65]	0.13
postcentral	9	3223	-0.73	0.24	[±0.66]	0.47			postcentral	9	3359	1.17	-0.39	[±0.65]	0.24
posteriorcingulate	9	3403	-1.68	0.56	[±0.65]	0.094			posteriorcingulate	9	3429	-0.03	0.01	[±0.65]	0.97
precentral	9	3256	-1.35	0.45	[±0.65]	0.18			precentral	9	3390	-0.1	0.03	[±0.66]	0.92
precuneus	9	3387	-0.74	0.25	[±0.65]	0.46			precuneus	9	3415	-0.39	0.13	[±0.65]	0.69
rostralanteriorcingulate	9	3241	-2.35	0.78	[±0.65]	0.019			rostralanteriorcingulate	9	3418	0.71	-0.24	[±0.66]	0.48
rostralmiddlefrontal	9	3371	-2.14	0.71	[±0.65]	0.033			rostralmiddlefrontal	9	3409	-0.76	0.25	[±0.66]	0.45
superiorfrontal	9	3269	-2.35	0.78	[±0.66]	0.019			superiorfrontal	9	3412	-0.92	0.31	[±0.65]	0.36
superiorparietal	9	3298	-0.84	0.28	[±0.65]	0.4			superiorparietal	9	3404	-1.15	0.38	[±0.66]	0.25
superiortemporal	8	2996	-0.04	0.01	[±0.7]	0.97			superiortemporal	8	3062	0.2	-0.07	[±0.69]	0.84
supramarginal	8	3119	-2.16	0.76	[±0.69]	0.031			supramarginal	8	3294	0.06	-0.02	[±0.69]	0.95
frontalpole	9	3417	-2.16	0.72	[±0.65]	0.031			frontalpole	9	3425	-0.78	0.26	[±0.65]	0.44
temporalpole	9	3327	1.23	-0.41	[±0.65]	0.22			temporalpole	9	3365	1.96	-0.65	[±0.65]	0.05
transversetemporal	9	3430	-2.35	0.78	[±0.65]	0.019			transversetemporal	9	3358	0.75	-0.25	[±0.65]	0.46
insula	8	3162	-0.93	0.33	[±0.69]	0.35			insula	8	3186	0.21	-0.07	[±0.69]	0.84
SurfArea	9	3433	-1.55	0.51	[±0.66]	0.12			Thickness	9	3432	-0.57	0.19	[±0.65]	0.57
Thickness	9	3432	-0.57	0.19	[±0.65]	0.57			SurfArea	9	3433	-1.55	0.51	[±0.66]	0.12
ICV	9	3475	-2.25	0.75	[±0.65]	0.024			ICV	9	3475	-2.25	0.75	[±0.65]	0.024
Duplication vs deletion									Duplication vs deletion
bankssts	17	9	-1.13	0.44	[±0.8]	0.27			bankssts	17	9	0.42	-0.18	[±0.89]	0.68
caudalanteriorcingulate	17	9	-2.34	1.03	[±0.91]	0.028			caudalanteriorcingulate	17	9	2.61	-1.05	[±0.83]	0.015
caudalmiddlefrontal	17	9	-7.19	2.45	[±0.7]	2e-07	***		caudalmiddlefrontal	17	9	0.36	-0.14	[±0.78]	0.72
cuneus	17	9	-2.58	1.21	[±0.96]	0.016			cuneus	17	9	-2.6	1.12	[±0.89]	0.016
entorhinal	17	9	-1.22	0.41	[±0.71]	0.24			entorhinal	17	9	1.62	-0.74	[±0.94]	0.12
fusiform	17	9	-2.63	1.06	[±0.83]	0.015			fusiform	17	9	-0.64	0.25	[±0.82]	0.53
inferiorparietal	17	8	-0.78	0.4	[±1.06]	0.44			inferiorparietal	17	8	-0.58	0.31	[±1.11]	0.57
inferiortemporal	17	9	-4.92	1.49	[±0.64]	5.1e-05	**		inferiortemporal	17	9	-0.06	0.02	[±0.86]	0.95
isthmuscingulate	17	9	-0.99	0.48	[±1.01]	0.33			isthmuscingulate	17	9	-0.56	0.16	[±0.64]	0.58
lateraloccipital	17	9	-2.4	0.93	[±0.79]	0.025			lateraloccipital	17	9	-1.16	0.52	[±0.91]	0.26
lateralorbitofrontal	17	9	-5.72	2.11	[±0.76]	6.8e-06	***		lateralorbitofrontal	17	9	0	0	[±0.86]	1
lingual	17	9	-2.2	0.9	[±0.86]	0.037			lingual	17	9	-0.47	0.19	[±0.86]	0.65
medialorbitofrontal	17	9	-6.28	1.83	[±0.6]	1.7e-06	***		medialorbitofrontal	17	9	1.33	-0.6	[±0.92]	0.19
middletemporal	17	9	-2.42	0.93	[±0.79]	0.023			middletemporal	17	9	0.47	-0.19	[±0.83]	0.64
parahippocampal	17	9	-2.6	1.05	[±0.83]	0.016			parahippocampal	17	9	-1.07	0.44	[±0.86]	0.3
paracentral	17	9	-5.22	1.42	[±0.55]	2.4e-05	**		paracentral	17	9	-1.4	0.62	[±0.92]	0.17
parsopercularis	17	9	-4.69	1.81	[±0.8]	9.2e-05	**		parsopercularis	17	9	-1.1	0.35	[±0.66]	0.28
parsorbitalis	17	9	-2.64	0.99	[±0.77]	0.014			parsorbitalis	17	9	0.38	-0.16	[±0.86]	0.71
parstriangularis	17	9	-2.88	0.96	[±0.69]	0.0082			parstriangularis	17	9	1	-0.45	[±0.93]	0.33
pericalcarine	17	9	-2.48	1.12	[±0.93]	0.021			pericalcarine	17	9	-2.77	1.39	[±1.03]	0.011
postcentral	17	9	-1.84	0.69	[±0.79]	0.079			postcentral	17	9	1.38	-0.54	[±0.81]	0.18
posteriorcingulate	17	9	-4.66	1.54	[±0.68]	9.8e-05	**		posteriorcingulate	17	9	-0.17	0.08	[±0.93]	0.86
precentral	17	9	-5.3	1.54	[±0.59]	1.9e-05	**		precentral	17	9	0.32	-0.12	[±0.76]	0.75
precuneus	17	9	-2.54	0.86	[±0.69]	0.018			precuneus	17	9	0.07	-0.03	[±0.85]	0.94
rostralanteriorcingulate	17	9	-5.41	1.96	[±0.75]	1.5e-05	**		rostralanteriorcingulate	17	9	1.68	-0.78	[±0.96]	0.11
rostralmiddlefrontal	17	9	-6.17	2.34	[±0.78]	2.3e-06	***		rostralmiddlefrontal	17	9	0.21	-0.1	[±0.95]	0.83
superiorfrontal	17	9	-6.23	2.49	[±0.81]	1.9e-06	***		superiorfrontal	17	9	0.25	-0.11	[±0.89]	0.81
superiorparietal	17	9	-1.62	0.69	[±0.88]	0.12			superiorparietal	17	9	-0.38	0.18	[±1]	0.71
superiortemporal	17	8	-3.57	1.23	[±0.71]	0.0016			superiortemporal	17	8	1.25	-0.65	[±1.07]	0.22
supramarginal	17	8	-4.02	1.73	[±0.89]	0.00053	*		supramarginal	17	8	0.54	-0.26	[±0.99]	0.59
frontalpole	17	9	-3.95	1.25	[±0.65]	0.0006	*		frontalpole	17	9	0.79	-0.28	[±0.73]	0.44
temporalpole	17	9	0.73	-0.24	[±0.68]	0.47			temporalpole	17	9	3.22	-1.09	[±0.7]	0.0037
transversetemporal	17	9	-6.57	1.95	[±0.61]	8.6e-07	***		transversetemporal	17	9	1.71	-0.78	[±0.94]	0.1
insula	17	8	-3.46	1.36	[±0.8]	0.0021			insula	17	8	0.88	-0.31	[±0.73]	0.39
SurfArea	17	9	-7.39	2.2	[±0.61]	1.2e-07	***		Thickness	17	9	0.1	-0.05	[±0.98]	0.92
Thickness	17	9	0.1	-0.05	[±0.98]	0.92			SurfArea	17	9	-7.39	2.2	[±0.61]	1.2e-07	***
ICV	17	9	-7.28	2.71	[±0.77]	1.6e-07	***		ICV	17	9	-7.28	2.71	[±0.77]	1.6e-07	***
UKB ONLY									UKB ONLY
Model plusICV									Model plusICV
	n, CN1	n,CN2	stats	CohensD	[95 % CI]	P				n, CN1	n,CN2	stats	CohensD	[95 % CI]	P
Deletion vs non-carrier									Deletion vs non-carrier
bankssts	11	28967	-1.51	-0.46	[±1.51]	0.13			bankssts	11	28976	3.67	1.1	[±-1.61]	0.00025	*
caudalanteriorcingulate	11	28932	-1.22	-0.37	[±1.33]	0.22			caudalanteriorcingulate	11	28962	-1.01	-0.31	[±1.21]	0.31
caudalmiddlefrontal	11	28975	-3.31	-1	[±2.59]	0.00093	*		caudalmiddlefrontal	11	28978	1.29	0.39	[±-0.19]	0.2
cuneus	11	28962	-0.79	-0.24	[±1.07]	0.43			cuneus	11	28955	-0.42	-0.13	[±0.85]	0.67
entorhinal	11	28955	-0.66	-0.2	[±0.99]	0.51			entorhinal	11	28974	0.58	0.17	[±0.25]	0.56
fusiform	11	28965	-2.6	-0.78	[±2.15]	0.0095			fusiform	11	28978	0.07	0.02	[±0.55]	0.95
inferiorparietal	11	28974	-0.81	-0.24	[±1.07]	0.42			inferiorparietal	11	28977	1.24	0.37	[±-0.15]	0.22
inferiortemporal	11	28976	-1.89	-0.57	[±1.73]	0.058			inferiortemporal	11	28979	1.5	0.45	[±-0.31]	0.13
isthmuscingulate	11	28954	-0.76	-0.23	[±1.05]	0.45			isthmuscingulate	11	28978	2	0.6	[±-0.61]	0.045
lateraloccipital	11	28977	-2.35	-0.71	[±2.01]	0.019			lateraloccipital	11	28980	-0.52	-0.16	[±0.91]	0.6
lateralorbitofrontal	11	28964	-2.31	-0.7	[±1.99]	0.021			lateralorbitofrontal	11	28961	1.74	0.53	[±-0.46]	0.081
lingual	11	28959	-1.02	-0.31	[±1.21]	0.31			lingual	11	28978	-0.39	-0.12	[±0.83]	0.7
medialorbitofrontal	11	28967	-1.24	-0.37	[±1.33]	0.22			medialorbitofrontal	11	28934	0.56	0.17	[±0.25]	0.58
middletemporal	11	28976	-1.21	-0.36	[±1.32]	0.23			middletemporal	11	28979	2.71	0.82	[±-1.04]	0.0068
parahippocampal	11	28930	-0.24	-0.07	[±0.73]	0.81			parahippocampal	11	28972	-0.21	-0.06	[±0.71]	0.83
paracentral	11	28955	-2.51	-0.76	[±2.11]	0.012			paracentral	11	28978	-0.59	-0.18	[±0.95]	0.56
parsopercularis	11	28953	-2.86	-0.86	[±2.31]	0.0043			parsopercularis	11	28976	1.17	0.35	[±-0.11]	0.24
parsorbitalis	11	28965	-2.04	-0.62	[±1.83]	0.041			parsorbitalis	11	28976	1.07	0.32	[±-0.05]	0.29
parstriangularis	11	28971	-1.58	-0.48	[±1.55]	0.11			parstriangularis	11	28974	3.34	1.01	[±-1.42]	0.00085	*
pericalcarine	11	28978	-0.37	-0.11	[±0.81]	0.71			pericalcarine	11	28942	-1.81	-0.55	[±1.69]	0.07
postcentral	11	28973	-0.42	-0.13	[±0.85]	0.67			postcentral	11	28982	1.27	0.38	[±-0.17]	0.2
posteriorcingulate	11	28947	-2.2	-0.66	[±1.91]	0.028			posteriorcingulate	11	28967	0.56	0.17	[±0.25]	0.57
precentral	11	28953	-2.04	-0.62	[±1.83]	0.041			precentral	11	28968	0.37	0.11	[±0.37]	0.71
precuneus	11	28968	-1.41	-0.42	[±1.44]	0.16			precuneus	11	28980	1.03	0.31	[±-0.03]	0.3
rostralanteriorcingulate	11	28976	-1.68	-0.51	[±1.61]	0.094			rostralanteriorcingulate	11	28950	0.07	0.02	[±0.55]	0.95
rostralmiddlefrontal	11	28980	-3.78	-1.14	[±2.87]	0.00016	*		rostralmiddlefrontal	11	28978	2.27	0.68	[±-0.77]	0.023
superiorfrontal	11	28971	-4.58	-1.38	[±3.35]	4.6e-06	***		superiorfrontal	11	28969	0.87	0.26	[±0.07]	0.38
superiorparietal	11	28976	-0.93	-0.28	[±1.15]	0.35			superiorparietal	11	28978	0.75	0.23	[±0.13]	0.45
superiortemporal	11	28972	-2.04	-0.61	[±1.81]	0.042			superiortemporal	11	28976	2.55	0.77	[±-0.95]	0.011
supramarginal	11	28972	-1.71	-0.52	[±1.63]	0.087			supramarginal	11	28973	1.6	0.48	[±-0.37]	0.11
frontalpole	11	28973	-2.64	-0.79	[±2.18]	0.0084			frontalpole	11	28960	1.14	0.34	[±-0.09]	0.25
temporalpole	11	28965	-1.74	-0.53	[±1.65]	0.081			temporalpole	11	28955	0.9	0.27	[±0.05]	0.37
transversetemporal	11	28972	-2.33	-0.7	[±1.99]	0.02			transversetemporal	11	28979	0.76	0.23	[±0.13]	0.45
insula	11	28970	-1.26	-0.38	[±1.35]	0.21			insula	11	28968	0.37	0.11	[±0.37]	0.71
SurfArea	11	28973	-3.56	-1.07	[±2.73]	0.00037	*		Thickness	11	28978	1.22	0.37	[±-0.15]	0.22
Thickness	11	28978	1.22	0.37	[±-0.15]	0.22			SurfArea	11	28973	-3.56	-1.07	[±2.73]	0.00037	*
ICV	11	28986	-6.08	-1.83	[±4.25]	1.2e-09	***		ICV	11	28986	-6.08	-1.83	[±4.25]	1.2e-09	***
Duplication vs non-carrier									Duplication vs non-carrier
bankssts	13	30982	-0.68	0.19	[±0.54]	0.5			bankssts	13	30992	-0.04	0.01	[±0.55]	0.96
caudalanteriorcingulate	13	30944	-1.89	0.52	[±0.55]	0.059			caudalanteriorcingulate	13	30975	-1.14	0.32	[±0.54]	0.26
caudalmiddlefrontal	13	30990	-1.84	0.51	[±0.54]	0.066			caudalmiddlefrontal	13	30994	-0.19	0.05	[±0.55]	0.85
cuneus	13	30977	-1.03	0.28	[±0.55]	0.31			cuneus	13	30970	-0.43	0.12	[±0.54]	0.67
entorhinal	13	30968	0.35	-0.1	[±0.55]	0.73			entorhinal	13	30990	1.51	-0.42	[±0.55]	0.13
fusiform	13	30980	2.12	-0.59	[±0.55]	0.034			fusiform	13	30994	0.7	-0.19	[±0.54]	0.48
inferiorparietal	13	30989	1.2	-0.33	[±0.54]	0.23			inferiorparietal	13	30991	0.09	-0.02	[±0.54]	0.93
inferiortemporal	13	30992	0.52	-0.14	[±0.54]	0.6			inferiortemporal	13	30995	-0.21	0.06	[±0.54]	0.83
isthmuscingulate	13	30970	2.96	-0.82	[±0.54]	0.0031			isthmuscingulate	13	30993	-0.95	0.26	[±0.55]	0.34
lateraloccipital	13	30992	0.2	-0.06	[±0.55]	0.84			lateraloccipital	13	30996	-0.88	0.24	[±0.55]	0.38
lateralorbitofrontal	13	30979	0.49	-0.13	[±0.54]	0.63			lateralorbitofrontal	13	30976	-0.41	0.11	[±0.55]	0.68
lingual	13	30972	0.62	-0.17	[±0.54]	0.53			lingual	13	30994	-0.31	0.09	[±0.54]	0.76
medialorbitofrontal	13	30982	-0.66	0.18	[±0.55]	0.51			medialorbitofrontal	13	30946	-0.76	0.21	[±0.54]	0.45
middletemporal	13	30988	-0.3	0.08	[±0.55]	0.77			middletemporal	13	30995	-0.1	0.03	[±0.54]	0.92
parahippocampal	13	30943	1.27	-0.35	[±0.54]	0.2			parahippocampal	13	30987	-0.82	0.23	[±0.54]	0.41
paracentral	13	30969	-1.77	0.49	[±0.54]	0.077			paracentral	13	30992	0.99	-0.27	[±0.54]	0.32
parsopercularis	13	30966	-2.8	0.78	[±0.54]	0.0051			parsopercularis	13	30992	-0.35	0.1	[±0.54]	0.73
parsorbitalis	13	30980	0.59	-0.16	[±0.54]	0.55			parsorbitalis	13	30991	-0.41	0.11	[±0.55]	0.68
parstriangularis	13	30986	-0.03	0.01	[±0.54]	0.98			parstriangularis	13	30990	-0.51	0.14	[±0.55]	0.61
pericalcarine	13	30993	-0.04	0.01	[±0.54]	0.97			pericalcarine	13	30957	-1.64	0.46	[±0.54]	0.1
postcentral	13	30988	2.21	-0.61	[±0.54]	0.027			postcentral	13	30998	-0.15	0.04	[±0.54]	0.88
posteriorcingulate	13	30961	-1.6	0.44	[±0.55]	0.11			posteriorcingulate	13	30981	-0.25	0.07	[±0.54]	0.8
precentral	13	30968	0.17	-0.05	[±0.55]	0.86			precentral	13	30984	0.98	-0.27	[±0.54]	0.33
precuneus	13	30983	-0.36	0.1	[±0.54]	0.72			precuneus	13	30995	0.6	-0.17	[±0.55]	0.55
rostralanteriorcingulate	13	30990	-1.2	0.33	[±0.55]	0.23			rostralanteriorcingulate	13	30963	-0.76	0.21	[±0.54]	0.45
rostralmiddlefrontal	13	30996	-1.09	0.3	[±0.55]	0.28			rostralmiddlefrontal	13	30993	0	0	[±0.54]	1
superiorfrontal	13	30985	-2.31	0.64	[±0.54]	0.021			superiorfrontal	13	30985	0.39	-0.11	[±0.55]	0.7
superiorparietal	13	30992	0.64	-0.18	[±0.55]	0.52			superiorparietal	13	30993	-0.08	0.02	[±0.55]	0.94
superiortemporal	13	30987	-0.71	0.2	[±0.54]	0.48			superiortemporal	13	30991	1.14	-0.32	[±0.55]	0.25
supramarginal	13	30988	-1.14	0.32	[±0.54]	0.25			supramarginal	13	30989	0.21	-0.06	[±0.55]	0.83
frontalpole	13	30987	-1.87	0.52	[±0.54]	0.061			frontalpole	13	30974	-0.36	0.1	[±0.54]	0.72
temporalpole	13	30981	1.37	-0.38	[±0.54]	0.17			temporalpole	13	30971	0.37	-0.1	[±0.54]	0.71
transversetemporal	13	30987	-1.82	0.5	[±0.55]	0.069			transversetemporal	13	30995	1.06	-0.29	[±0.54]	0.29
insula	13	30986	1.14	-0.32	[±0.55]	0.25			insula	13	30984	0.42	-0.12	[±0.55]	0.67
SurfArea	13	30987	-0.32	0.09	[±0.54]	0.75			Thickness	13	30993	0.01	0	[±0.54]	0.99
Thickness	13	30993	0.01	0	[±0.54]	0.99			SurfArea	13	30987	-0.32	0.09	[±0.54]	0.75
ICV	13	31002	-3.42	0.95	[±0.54]	0.00063	*		ICV	13	31002	-3.42	0.95	[±0.54]	0.00063	*
Duplication vs deletion									Duplication vs deletion
bankssts	11	13	-1.55	0.65	[±0.86]	0.13			bankssts	11	13	3.43	-1.09	[±0.66]	0.0024
caudalanteriorcingulate	11	13	-2.13	0.89	[±0.88]	0.044			caudalanteriorcingulate	11	13	-1.5	0.62	[±0.85]	0.15
caudalmiddlefrontal	11	13	-5.35	1.51	[±0.59]	2.3e-05	**		caudalmiddlefrontal	11	13	1.01	-0.34	[±0.69]	0.32
cuneus	11	13	-1.2	0.52	[±0.9]	0.24			cuneus	11	13	-0.56	0.24	[±0.88]	0.58
entorhinal	11	13	-0.33	0.1	[±0.69]	0.75			entorhinal	11	13	1.66	-0.6	[±0.75]	0.11
fusiform	11	13	-0.45	0.19	[±0.92]	0.66			fusiform	11	13	0.63	-0.21	[±0.7]	0.54
inferiorparietal	11	13	0.26	-0.08	[±0.69]	0.8			inferiorparietal	11	13	1.04	-0.39	[±0.79]	0.31
inferiortemporal	11	13	-1.11	0.44	[±0.8]	0.28			inferiortemporal	11	13	0.89	-0.39	[±0.91]	0.38
isthmuscingulate	11	13	1.9	-0.58	[±0.63]	0.071			isthmuscingulate	11	13	1.23	-0.35	[±0.58]	0.23
lateraloccipital	11	13	-1.51	0.65	[±0.9]	0.14			lateraloccipital	11	13	-1.03	0.39	[±0.81]	0.31
lateralorbitofrontal	11	13	-1.56	0.56	[±0.76]	0.13			lateralorbitofrontal	11	13	0.84	-0.41	[±1.01]	0.41
lingual	11	13	-0.36	0.14	[±0.8]	0.72			lingual	11	13	-0.46	0.2	[±0.9]	0.65
medialorbitofrontal	11	13	-1.36	0.55	[±0.86]	0.19			medialorbitofrontal	11	13	-0.09	0.04	[±0.94]	0.93
middletemporal	11	13	-1.32	0.45	[±0.72]	0.2			middletemporal	11	13	1.88	-0.79	[±0.87]	0.074
parahippocampal	11	13	0.84	-0.27	[±0.67]	0.41			parahippocampal	11	13	-0.78	0.29	[±0.77]	0.44
paracentral	11	13	-3.46	1.24	[±0.75]	0.0022			paracentral	11	13	0.19	-0.09	[±1.08]	0.85
parsopercularis	11	13	-4.16	1.64	[±0.82]	0.00041	*		parsopercularis	11	13	0.78	-0.25	[±0.68]	0.45
parsorbitalis	11	13	-1.1	0.46	[±0.85]	0.28			parsorbitalis	11	13	0.5	-0.21	[±0.84]	0.62
parstriangularis	11	13	-1.11	0.48	[±0.9]	0.28			parstriangularis	11	13	2.08	-0.86	[±0.86]	0.049
pericalcarine	11	13	-0.34	0.12	[±0.76]	0.74			pericalcarine	11	13	-3.44	1	[±0.6]	0.0023
postcentral	11	13	1.04	-0.48	[±0.96]	0.31			postcentral	11	13	0.87	-0.35	[±0.83]	0.39
posteriorcingulate	11	13	-2.6	1.11	[±0.88]	0.016			posteriorcingulate	11	13	0.23	-0.1	[±0.92]	0.82
precentral	11	13	-1.43	0.57	[±0.83]	0.17			precentral	11	13	0.85	-0.38	[±0.93]	0.41
precuneus	11	13	-1.24	0.52	[±0.88]	0.23			precuneus	11	13	1.16	-0.49	[±0.87]	0.26
rostralanteriorcingulate	11	13	-1.86	0.84	[±0.93]	0.076			rostralanteriorcingulate	11	13	-0.38	0.19	[±1.03]	0.71
rostralmiddlefrontal	11	13	-3.65	1.44	[±0.82]	0.0014			rostralmiddlefrontal	11	13	1.99	-0.68	[±0.71]	0.06
superiorfrontal	11	13	-5.49	2.03	[±0.76]	1.6e-05	**		superiorfrontal	11	13	1.08	-0.37	[±0.71]	0.29
superiorparietal	11	13	-0.22	0.1	[±0.99]	0.83			superiorparietal	11	13	0.6	-0.21	[±0.73]	0.56
superiortemporal	11	13	-2.35	0.82	[±0.71]	0.028			superiortemporal	11	13	3.21	-1.09	[±0.7]	0.004
supramarginal	11	13	-2.27	0.84	[±0.75]	0.033			supramarginal	11	13	1.6	-0.55	[±0.71]	0.12
frontalpole	11	13	-3.7	1.31	[±0.74]	0.0013	*		frontalpole	11	13	0.52	-0.24	[±0.97]	0.61
temporalpole	11	13	-0.33	0.15	[±0.92]	0.75			temporalpole	11	13	0.93	-0.37	[±0.83]	0.36
transversetemporal	11	13	-2.64	1.21	[±0.96]	0.015			transversetemporal	11	13	1.41	-0.53	[±0.78]	0.17
insula	11	13	-0.2	0.07	[±0.7]	0.84			insula	11	13	0.58	-0.24	[±0.84]	0.57
SurfArea	11	13	-2.91	1.17	[±0.83]	0.0082			Thickness	11	13	0.93	-0.37	[±0.83]	0.36
Thickness	11	13	0.93	-0.37	[±0.83]	0.36			SurfArea	11	13	-2.91	1.17	[±0.83]	0.0082
ICV	11	13	-8.09	2.79	[±0.71]	4.9e-08	***		ICV	11	13	-8.09	2.79	[±0.71]	4.9e-08	***
INCLUDING RELATIVES									INCLUDING RELATIVES
Model plusICV									Model plusICV
	n,CN1	n,CN2	tstats	CohensD	[95 % CI]	P				n_CN1	n_CN2	statistic	CohensD	[95 % CI]	P
Deletion vs non-carrier									Deletion vs non-carrier
bankssts	33	32325	-1.82	0.32	[±0.34]	0.068			bankssts	33	32334	3.4	-0.59	[±0.34]	0.00067	*
caudalanteriorcingulate	33	32287	-2.84	0.49	[±0.35]	0.0045			caudalanteriorcingulate	33	32320	0.83	-0.14	[±0.34]	0.41
caudalmiddlefrontal	33	32333	-5.75	1	[±0.34]	8.8e-09	***		caudalmiddlefrontal	33	32338	2.31	-0.4	[±0.34]	0.021
cuneus	33	32322	-3.08	0.54	[±0.34]	0.0021			cuneus	33	32314	-1.51	0.26	[±0.34]	0.13
entorhinal	33	32310	0.24	-0.04	[±0.34]	0.81			entorhinal	33	32332	0.8	-0.14	[±0.34]	0.42
fusiform	33	32324	-3.44	0.6	[±0.34]	0.00059	*		fusiform	33	32337	-0.11	0.02	[±0.34]	0.91
inferiorparietal	33	32333	-1.23	0.21	[±0.35]	0.22			inferiorparietal	33	32335	2.61	-0.45	[±0.34]	0.009
inferiortemporal	33	32336	-3.04	0.53	[±0.34]	0.0024			inferiortemporal	33	32338	2.43	-0.42	[±0.34]	0.015
isthmuscingulate	33	32311	0.65	-0.11	[±0.34]	0.52			isthmuscingulate	33	32337	2.29	-0.4	[±0.34]	0.022
lateraloccipital	33	32336	-2.64	0.46	[±0.34]	0.0083			lateraloccipital	33	32337	0.11	-0.02	[±0.34]	0.92
lateralorbitofrontal	33	32324	-4.03	0.7	[±0.34]	5.5e-05	**		lateralorbitofrontal	33	32321	2.29	-0.4	[±0.34]	0.022
lingual	33	32318	-1.8	0.31	[±0.35]	0.071			lingual	33	32337	0.73	-0.13	[±0.34]	0.46
medialorbitofrontal	33	32326	-2.91	0.51	[±0.34]	0.0037			medialorbitofrontal	33	32293	3.54	-0.62	[±0.35]	0.00041	*
middletemporal	33	32336	-1.55	0.27	[±0.34]	0.12			middletemporal	33	32339	3.65	-0.64	[±0.35]	0.00026	*
parahippocampal	33	32285	-0.23	0.04	[±0.34]	0.82			parahippocampal	33	32330	-1.3	0.23	[±0.34]	0.19
paracentral	33	32314	-2.22	0.39	[±0.34]	0.027			paracentral	33	32337	-0.63	0.11	[±0.34]	0.53
parsopercularis	33	32311	-4.32	0.75	[±0.34]	1.6e-05	**		parsopercularis	33	32334	1.69	-0.29	[±0.34]	0.09
parsorbitalis	33	32323	-2.61	0.45	[±0.35]	0.009			parsorbitalis	33	32335	1.11	-0.19	[±0.34]	0.27
parstriangularis	33	32330	-3.27	0.57	[±0.34]	0.0011	*		parstriangularis	33	32332	4.67	-0.81	[±0.34]	3e-06	***
pericalcarine	33	32338	-1.73	0.3	[±0.34]	0.083			pericalcarine	33	32302	-3.13	0.54	[±0.35]	0.0017
postcentral	33	32330	0.33	-0.06	[±0.34]	0.74			postcentral	33	32341	1.76	-0.31	[±0.35]	0.079
posteriorcingulate	33	32302	-2.86	0.5	[±0.34]	0.0043			posteriorcingulate	33	32323	0.87	-0.15	[±0.34]	0.39
precentral	33	32311	-3.31	0.58	[±0.34]	0.00093	*		precentral	33	32326	1.57	-0.27	[±0.34]	0.12
precuneus	33	32326	-1.15	0.2	[±0.34]	0.25			precuneus	33	32340	2.38	-0.41	[±0.34]	0.017
rostralanteriorcingulate	33	32334	-2.84	0.49	[±0.35]	0.0045			rostralanteriorcingulate	33	32308	1.28	-0.22	[±0.34]	0.2
rostralmiddlefrontal	33	32340	-5.81	1.01	[±0.34]	6.5e-09	***		rostralmiddlefrontal	33	32337	3.41	-0.59	[±0.34]	0.00066	*
superiorfrontal	33	32331	-6.19	1.08	[±0.34]	5.9e-10	***		superiorfrontal	33	32327	2.43	-0.42	[±0.34]	0.015
superiorparietal	33	32335	-0.09	0.02	[±0.34]	0.92			superiorparietal	33	32337	2.05	-0.36	[±0.34]	0.04
superiortemporal	33	32332	-2.69	0.47	[±0.34]	0.0072			superiortemporal	33	32334	4.24	-0.74	[±0.34]	2.2e-05	**
supramarginal	33	32332	-1.69	0.29	[±0.34]	0.092			supramarginal	33	32331	2.92	-0.51	[±0.34]	0.0035
frontalpole	33	32333	-1.99	0.35	[±0.34]	0.047			frontalpole	33	32319	2.64	-0.46	[±0.34]	0.0084
temporalpole	33	32323	-0.67	0.12	[±0.34]	0.5			temporalpole	33	32313	1.71	-0.3	[±0.34]	0.088
transversetemporal	33	32332	-2.97	0.52	[±0.34]	0.003			transversetemporal	33	32338	2.27	-0.4	[±0.35]	0.023
insula	33	32330	-1.21	0.21	[±0.34]	0.23			insula	33	32328	1.25	-0.22	[±0.34]	0.21
SurfArea	33	32333	-5.46	0.95	[±0.34]	4.7e-08	***		Thickness	33	32338	2.66	-0.46	[±0.34]	0.0078
ICV	33	32437	-10.41	1.81	[±0.34]	2.5e-25	***		ICV	33	32437	-10.41	1.81	[±0.34]	2.5e-25	***
Non-carrier vs duplication									Non-carrier vs duplication
bankssts	34142	25	0.29	-0.06	[±0.39]	0.78			bankssts	34276	25	0.49	-0.1	[±0.39]	0.63
caudalanteriorcingulate	34383	25	-0.29	0.06	[±0.39]	0.77			caudalanteriorcingulate	34504	25	0.18	-0.04	[±0.4]	0.86
caudalmiddlefrontal	34405	25	-2.01	0.4	[±0.39]	0.045			caudalmiddlefrontal	34507	25	-0.03	0.01	[±0.39]	0.97
cuneus	34459	25	-0.68	0.14	[±0.39]	0.5			cuneus	34497	25	-0.65	0.13	[±0.39]	0.52
entorhinal	33989	25	0.92	-0.18	[±0.39]	0.36			entorhinal	34304	25	1.97	-0.39	[±0.39]	0.049
fusiform	34276	25	2.35	-0.47	[±0.39]	0.019			fusiform	34516	25	0.59	-0.12	[±0.39]	0.55
inferiorparietal	34319	24	1.4	-0.28	[±0.4]	0.16			inferiorparietal	34448	24	-0.86	0.17	[±0.41]	0.39
inferiortemporal	34437	25	-0.06	0.01	[±0.39]	0.95			inferiortemporal	34457	25	-0.7	0.14	[±0.39]	0.49
isthmuscingulate	34466	25	1.27	-0.25	[±0.39]	0.21			isthmuscingulate	34525	25	-1.46	0.29	[±0.4]	0.14
lateraloccipital	34477	25	0.21	-0.04	[±0.39]	0.83			lateraloccipital	34519	25	-1.35	0.27	[±0.39]	0.18
lateralorbitofrontal	34485	25	-0.08	0.02	[±0.39]	0.94			lateralorbitofrontal	34454	25	-0.82	0.16	[±0.4]	0.42
lingual	34480	25	0.18	-0.04	[±0.4]	0.86			lingual	34506	25	-0.46	0.09	[±0.39]	0.65
medialorbitofrontal	34362	25	-0.92	0.18	[±0.4]	0.36			medialorbitofrontal	34418	25	-0.95	0.19	[±0.39]	0.34
middletemporal	34118	25	-0.25	0.05	[±0.39]	0.8			middletemporal	34245	25	-0.12	0.02	[±0.4]	0.9
parahippocampal	34378	25	0.61	-0.12	[±0.39]	0.54			parahippocampal	34516	25	-0.58	0.12	[±0.39]	0.56
paracentral	34374	25	-1.72	0.34	[±0.4]	0.086			paracentral	34518	25	0.1	-0.02	[±0.39]	0.92
parsopercularis	34418	25	-2.44	0.49	[±0.39]	0.015			parsopercularis	34517	25	-0.61	0.12	[±0.39]	0.54
parsorbitalis	34497	25	0.55	-0.11	[±0.39]	0.58			parsorbitalis	34523	25	0.41	-0.08	[±0.39]	0.68
parstriangularis	34459	25	0.33	-0.07	[±0.4]	0.74			parstriangularis	34496	25	-0.08	0.02	[±0.39]	0.93
pericalcarine	34463	25	-0.94	0.19	[±0.39]	0.35			pericalcarine	34416	25	-2.18	0.44	[±0.39]	0.029
postcentral	34315	25	0.93	-0.19	[±0.4]	0.35			postcentral	34462	25	0.7	-0.14	[±0.39]	0.48
posteriorcingulate	34469	25	-1.78	0.36	[±0.39]	0.075			posteriorcingulate	34516	25	0.28	-0.06	[±0.4]	0.78
precentral	34327	25	-0.51	0.1	[±0.39]	0.61			precentral	34479	25	0.84	-0.17	[±0.39]	0.4
precuneus	34474	25	-0.22	0.04	[±0.4]	0.83			precuneus	34516	25	0.41	-0.08	[±0.39]	0.68
rostralanteriorcingulate	34337	25	-1.31	0.26	[±0.39]	0.19			rostralanteriorcingulate	34487	25	0.13	-0.03	[±0.4]	0.9
rostralmiddlefrontal	34473	25	-2.14	0.43	[±0.39]	0.032			rostralmiddlefrontal	34508	25	-0.04	0.01	[±0.39]	0.97
superiorfrontal	34359	25	-2.65	0.53	[±0.39]	0.008			superiorfrontal	34503	25	-0.04	0.01	[±0.39]	0.97
superiorparietal	34395	25	0.72	-0.14	[±0.39]	0.47			superiorparietal	34503	25	-0.58	0.12	[±0.39]	0.56
superiortemporal	34088	24	-0.26	0.05	[±0.4]	0.8			superiortemporal	34158	24	1.1	-0.22	[±0.4]	0.27
supramarginal	34211	24	-1.66	0.34	[±0.4]	0.097			supramarginal	34389	24	0.53	-0.11	[±0.4]	0.6
frontalpole	34510	25	-2.33	0.47	[±0.39]	0.02			frontalpole	34505	25	-0.88	0.18	[±0.39]	0.38
temporalpole	34412	25	2.51	-0.5	[±0.39]	0.012			temporalpole	34442	25	1.35	-0.27	[±0.39]	0.18
transversetemporal	34523	25	-2.33	0.47	[±0.39]	0.02			transversetemporal	34459	25	2.19	-0.44	[±0.39]	0.029
insula	34253	24	0.03	-0.01	[±0.4]	0.98			insula	34276	24	0.98	-0.2	[±0.4]	0.33
SurfArea	34526	25	-1.18	0.24	[±0.39]	0.24			Thickness	34531	25	-0.11	0.02	[±0.39]	0.91
ICV	34583	25	-4.23	0.85	[±0.39]	2.3e-05	**		ICV	34583	25	-4.23	0.85	[±0.39]	2.3e-05	**
Deletion vs duplication									Deletion vs duplication
bankssts	33	25	-2.22	0.59	[±0.53]	0.031			bankssts	33	25	2.66	-0.73	[±0.55]	0.01
caudalanteriorcingulate	33	25	-3.42	0.9	[±0.52]	0.0012	*		caudalanteriorcingulate	33	25	1.22	-0.32	[±0.52]	0.23
caudalmiddlefrontal	33	25	-8.39	1.79	[±0.42]	1.8e-11	***		caudalmiddlefrontal	33	25	1.45	-0.36	[±0.49]	0.15
cuneus	33	25	-3.81	1.07	[±0.57]	0.00035	*		cuneus	33	25	-1.42	0.42	[±0.6]	0.16
entorhinal	33	25	-0.35	0.08	[±0.46]	0.73			entorhinal	33	25	2.25	-0.57	[±0.51]	0.028
fusiform	33	25	-2.44	0.59	[±0.49]	0.018			fusiform	33	25	0.4	-0.1	[±0.51]	0.69
inferiorparietal	33	24	-1.32	0.33	[±0.5]	0.19			inferiorparietal	33	24	0.87	-0.28	[±0.64]	0.39
inferiortemporal	33	25	-3.84	0.96	[±0.51]	0.00032	*		inferiortemporal	33	25	1.04	-0.29	[±0.56]	0.3
isthmuscingulate	33	25	-0.08	0.02	[±0.54]	0.94			isthmuscingulate	33	25	0.49	-0.1	[±0.42]	0.63
lateraloccipital	33	25	-3.1	0.83	[±0.54]	0.003			lateraloccipital	33	25	-0.92	0.25	[±0.55]	0.36
lateralorbitofrontal	33	25	-4.88	1.22	[±0.5]	9.3e-06	***		lateralorbitofrontal	33	25	0.8	-0.24	[±0.6]	0.43
lingual	33	25	-2.74	0.73	[±0.53]	0.0083			lingual	33	25	0.21	-0.07	[±0.62]	0.83
medialorbitofrontal	33	25	-5.18	1.27	[±0.49]	3.1e-06	***		medialorbitofrontal	33	25	1.47	-0.44	[±0.6]	0.15
middletemporal	33	25	-3.04	0.74	[±0.49]	0.0036			middletemporal	33	25	2.25	-0.64	[±0.57]	0.029
parahippocampal	33	25	-1.36	0.33	[±0.5]	0.18			parahippocampal	33	25	-1.53	0.38	[±0.5]	0.13
paracentral	33	25	-5.05	1.17	[±0.46]	5e-06	***		paracentral	33	25	-0.37	0.12	[±0.62]	0.72
parsopercularis	33	25	-6.68	1.61	[±0.49]	1.2e-08	***		parsopercularis	33	25	0.61	-0.14	[±0.47]	0.54
parsorbitalis	33	25	-3.18	0.78	[±0.48]	0.0024			parsorbitalis	33	25	0.89	-0.25	[±0.56]	0.38
parstriangularis	33	25	-3.35	0.84	[±0.51]	0.0014			parstriangularis	33	25	2.77	-0.81	[±0.59]	0.0075
pericalcarine	33	25	-3.18	0.88	[±0.56]	0.0024			pericalcarine	33	25	-4.1	1.05	[±0.52]	0.00013	**
postcentral	33	25	-0.98	0.26	[±0.52]	0.33			postcentral	33	25	1.8	-0.44	[±0.49]	0.077
posteriorcingulate	33	25	-5.42	1.35	[±0.49]	1.3e-06	***		posteriorcingulate	33	25	0.78	-0.25	[±0.63]	0.44
precentral	33	25	-4.54	1.16	[±0.52]	3e-05	**		precentral	33	25	1.46	-0.36	[±0.5]	0.15
precuneus	33	25	-2.8	0.72	[±0.51]	0.0069			precuneus	33	25	1.9	-0.54	[±0.57]	0.062
rostralanteriorcingulate	33	25	-4.58	1.14	[±0.51]	2.6e-05	**		rostralanteriorcingulate	33	25	0.99	-0.3	[±0.61]	0.33
rostralmiddlefrontal	33	25	-7.64	1.94	[±0.5]	3.1e-10	***		rostralmiddlefrontal	33	25	2	-0.57	[±0.57]	0.05
superiorfrontal	33	25	-8.86	2.12	[±0.47]	3e-12	***		superiorfrontal	33	25	1.42	-0.4	[±0.56]	0.16
superiorparietal	33	25	-1.18	0.32	[±0.56]	0.24			superiorparietal	33	25	0.84	-0.23	[±0.54]	0.4
superiortemporal	33	24	-4.12	1.03	[±0.5]	0.00013	**		superiortemporal	33	24	3.5	-1.05	[±0.6]	0.00092	*
supramarginal	33	24	-4.56	1.13	[±0.5]	2.9e-05	**		supramarginal	33	24	2.32	-0.65	[±0.56]	0.024
frontalpole	33	25	-4.93	1.22	[±0.49]	7.7e-06	***		frontalpole	33	25	0.89	-0.22	[±0.5]	0.38
temporalpole	33	25	-0.08	0.02	[±0.49]	0.94			temporalpole	33	25	2.74	-0.64	[±0.47]	0.0082
transversetemporal	33	25	-5.4	1.35	[±0.5]	1.4e-06	***		transversetemporal	33	25	2.79	-0.85	[±0.61]	0.0072
insula	33	24	-3.06	0.81	[±0.53]	0.0034			insula	33	24	1.84	-0.49	[±0.53]	0.07
SurfArea	33	25	-5.45	1.37	[±0.5]	1.2e-06	***		Thickness	33	25	1.48	-0.45	[±0.61]	0.15
ICV	33	25	-12.16	2.84	[±0.47]	2.4e-17	***		ICV	33	25	-12.16	2.84	[±0.47]	2.4e-17	***

## Sheet: Table S9
Supplementary Table 9: Demographic details of ENIGMA-CNV and UK biobank separately.
	ENIGMA-CNV					UK biobank
	del	nc	dup	P		del	nc	dup	P
n	17	6086	9			11	31002	13
Age (mean (sd))	30.43 (15.43)	44.59 (19.59)	46.23 (14.36)	0.012		59.1 (6.8)	64.31 (7.5)	61.8 (6.2)	0.033
Sex = male (%)	9 (53%)	2932 (48%)	6 (67%)			6 (55%)	14980 (48%)	3 (23%)
AffectionStatus = 1 (%)	9 (53%)	127 (2.1%)	5 (56%)	<0.001		1 (9.1%)	2298 (7.4%)	2 (15%)
DiseaseType (%)
ADHD		1 (0.0)
Agoraphobia, AvPD, OCD, DPD, other substance related disorder, conduct disorder	1 (5.9%)
familystudy	2 (11.8%)	364 (6%)
healthy_psych		26 (0.7%)
F-ICD-10-diagnosis (UK biobank)							858 (2.8%)	1 (4%)
G-ICD10-diagnosis (UK biobank)						1 (3.0%)	1439 (4.6%)	1 (4%)
MDD		1 (0.0)
no NDD or psychiatric diagnosis	6 (35.5%)		4 (44.4%)
persistent depressive disorder		1 (0.0)
populationstudy	5 (29.4%)	5569 (91.%)	4 (44.4%)
SCZ	1 (5.9%)	124 (2.0%)
Social phobia, OCD, MDD, AvPD	1 (5.9%)
Specific learning disorder (dyslexia)	1 (5.9%)
Specific phobia, social phobia, MDD, AvPD, STPD			1 (11.1%)
Scannersites	9	12	5			2	3	3
Datasets	8	12	6			1	1	1
Children	4 (24%)	665 (11%)				-	-	-

## Sheet: Table S10
Supplementary Table 10: Extended information on 1q21.1 distal carriers. Established diagnosis (1 = yes, 0 = no), DiseaseType = known diagnosis or type of study. Chip = genotyping chip used for CNV calling. No of rels = number of known relatives in dataset. Relative = relative in dataset, relative removed = whether individual was removed from the analysis without relatives.
	carrier	Age	Sex	Established diagnosis	DiseaseType	Scannersite	Name of dataset	Chip	CNV of Interest	Genome version	Chr	Start	Stop	Length	No of rels	relative	relation type	relative removed
Deletion carriers
	Delcarrier1	7.67	female	1	no NDD or psychiatric diagnosis	16p11_consortium_b	16p11.2Consortium	FISH	1q21.1	hg19	1	146507318	147824348	1317030	1	non-carrier	mother
	Delcarrier2	8.61	female	1	no NDD or psychiatric diagnosis	16p11_consortium_b	16p11.2Consortium	CGH array	1q21.1	hg19	1	146334404	147824207	1489803	2	non-carrier;delcarrier7	father;mother	remove
	Delcarrier3	9.08	female	1	no NDD or psychiatric diagnosis	16p11_consortium_b	16p11.2Consortium	CGH array	1q21.1	hg19	1	146507318	147824348	1317030	3	non-carrier;delcarrier8;delcarrier5	father;mother;sibling	remove
	Delcarrier4	11.72	male	1	no NDD or psychiatric diagnosis	16p11_consortium_b	16p11.2Consortium	FISH	1q21.1	hg18	1	145031167	146201776	1170609	2	non-carrier;delcarrier9	father;mother	remove
	Delcarrier5	12.42	female	1	no NDD or psychiatric diagnosis	16p11_consortium_b	16p11.2Consortium	FISH	1q21.1	hg19	1	146507378	147824348	1316970	3	non-carrier;delcarrier8;delcarrier3	father;mother;sibling	remove
	Delcarrier6	13	female	1	no NDD or psychiatric diagnosis	16p11_consortium_b	16p11.2Consortium	CGH array	1q21.1	hg19	1	146507318	147824348	1317030	1	non-carrier	mother
	Delcarrier7	34.13	female	1	no NDD or psychiatric diagnosis	16p11_consortium_b	16p11.2Consortium	FISH	1q21.1	hg19	1	146620936	146810267	189331	1	delcarrier2	daughter
	Delcarrier8	35.59	female	1	no NDD or psychiatric diagnosis	16p11_consortium_b	16p11.2Consortium	CGH array	1q21.1	hg19	1	146507318	147824348	1317030	2	delcarrier3;delcarrier5	daughter;daughter
	Delcarrier9	38.01	female	1	no NDD or psychiatric diagnosis	16p11_consortium_b	16p11.2Consortium	CGH array	1q21.1	hg18	1	145031167	146201776	1170609	1	delcarrier4	son
	Delcarrier10	21.3534	male	0	populationstudy	PAFIP	PAFIP	Illumina OmniExpress Exome	1q21.1	hg18	1	144800611	145843443	1042832
	Delcarrier11	15.3333	female	0	populationstudy	SYS_CNG	SYS	Illumina Human660W-Quad	1q21.1	hg18	1	144838594	145848182	1009588
	Delcarrier12	19.28	male	0	no NDD or psychiatric diagnosis	ECHO_DEFINE	ECHO_DEFINE	PsychChip	1q21.1	hg19	1	146496661	147391614	894953
	Delcarrier13	26	male	1	Specific learning disorder (dyslexia)	ECHO_DEFINE	ECHO_DEFINE	PsychChip	1q21.1	hg19	1	146496661	147391614	894953
	Delcarrier14	42.55	male	1	Agoraphobia, AvPD, OCD, DPD, other substance related disorder, conduct disorder	ECHO_DEFINE	ECHO_DEFINE	PsychChip	1q21.1	hg19	1	146496661	147375981	879320
	Delcarrier15	51.98	male	1	Social phobia, OCD, MDD, AvPD	ECHO_DEFINE	ECHO_DEFINE	PsychChip	1q21.1	hg19	1	146496661	147391614	894953
	Delcarrier16	18.9432	male	0	familystudy	GOBS	GOBS	HumanOmni2.5	1q21.1	hg18	1	144800625	145860034	1059409	8	non-carrier;non-carrier;non-carrier;non-carrier;non-carrier;non-carrier;non-carrier;non-carrier	seconddegree;seconddegree;seconddegree;seconddegree;seconddegree;seconddegree;seconddegree;parentoffspring
	Delcarrier17	21.807	male	0	familystudy	GOBS	GOBS	HumanOmni2.5	1q21.1	hg18	1	144800625	145860628	1060003	2	delcarrier18;non-carrier	seconddegree;firstdegree	remove
	Delcarrier18	23.5017	male	0	familystudy	GOBS	GOBS	HumanOmni2.5	1q21.1	hg18	1	144800625	145860034	1059409	2	non-carrier;delcarrier17	seconddegree;seconddegree
	Delcarrier19	54.3264	male	0	populationstudy	HUNT	HUNT	HumanOmni2.5	1q21.1	hg18	1	144800611	145860628	1060017
	Delcarrier20	54	male	1	SCZ	OSAKA	Osaka	Affymetrix6.0	1q21.1	hg18	1	144812597	146297807	1485210
	Delcarrier21	46.9167	female	0	populationstudy	SYS_Reischl	SYS	Illumina OmniExpress	1q21.1	hg18	1	144838174	145853076	1014902
	Delcarrier22	14.7652	female	0	populationstudy	IMAGEN_e	imagen	Illumina HumanQuad 610	1q21.1	hg18	1	144960870	145848182	887312
	Delcarrier23	46.6003	male	0	populationstudy	Cheadle	ukb	Axiom	1q21.1	hg19	1	146497779	147832715	1334936
	Delcarrier24	53.1608	female	0	populationstudy	Newcastle	ukb	Axiom	1q21.1	hg19	1	146496661	147832715	1336054
	Delcarrier25	53.3139	male	0	populationstudy	Cheadle	ukb	Axiom	1q21.1	hg19	1	146472911	147832715	1359804
	Delcarrier26	55.0173	male	0	populationstudy	Newcastle	ukb	Axiom	1q21.1	hg19	1	146496661	147832715	1336054
	Delcarrier27	56.8437	male	0	populationstudy	Cheadle	ukb	Axiom	1q21.1	hg19	1	146472911	148344730	1871819
	Delcarrier28	57.225	female	0	populationstudy	Cheadle	ukb	Axiom	1q21.1	hg19	1	146472911	147832715	1359804
	Delcarrier29	60.2517	female	1	G56.0 Carpal tunnel syndrome, G56.2 Lesion of ulnar nerve	Cheadle	ukb	Axiom	1q21.1	hg19	1	146496661	147832715	1336054
	Delcarrier30	60.9721	female	0	populationstudy	Cheadle	ukb	Axiom	1q21.1	hg19	1	146498912	147832715	1333803
	Delcarrier31	66.0276	male	0	populationstudy	Cheadle	ukb	Axiom	1q21.1	hg19	1	146472911	147832715	1359804
	Delcarrier32	66.2312	female	0	populationstudy	Cheadle	ukb	Axiom	1q21.1	hg19	1	146496661	147832715	1336054
	Delcarrier33	69.0214	male	0	populationstudy	Newcastle	ukb	Axiom	1q21.1	hg19	1	146472911	147832715	1359804
Duplication carriers
	Dupcarrier1	10.4	male	1	no NDD or psychiatric diagnosis	16p11_consortium_b	16p11.2Consortium	CGH array	1q21.1	hg19	1	146347096	148545520	2198424	3	dupcarrier4;non-carrier;non-carrier	father;mother;half-sibling	remove
	Dupcarrier2	12.34	male	1	no NDD or psychiatric diagnosis	16p11_consortium_b	16p11.2Consortium	FISH	1q21.1 distalprox	hg19	1	145415190	148545520	3130330	2	dupcarrier3;non-carrier	father;mother	remove
	Dupcarrier3	40.02	male	1	no NDD or psychiatric diagnosis	16p11_consortium_b	16p11.2Consortium	FISH	1q21.1 distalprox	hg19	1	145415190	148545520	3130330	1	dupcarrier2	son
	Dupcarrier4	42.45	male	1	no NDD or psychiatric diagnosis	16p11_consortium_b	16p11.2Consortium	CGH array	1q21.1	hg19	1	146347096	148545520	2198424	1	dupcarrier1	son
	Dupcarrier5	45.24	female	1	no NDD or psychiatric diagnosis	16p11_consortium_b	16p11.2Consortium	FISH	1q21.1	hg18	1	145009467	146294713	1285246	1	dupcarrier7	mother
	Dupcarrier6	45.33	male	1	no NDD or psychiatric diagnosis	16p11_consortium_b	16p11.2Consortium	CGH array	1q21.1	hg18	1	145414990	146507718	1092728
	Dupcarrier7	65.43	female	1	no NDD or psychiatric diagnosis	16p11_consortium_b	16p11.2Consortium	FISH	1q21.1	hg18	1	145009467	146294713	1285246	1	dupcarrier5	daughter	remove
	Dupcarrier8	18.7	male	0	populationstudy	BIG_T1.5	BIG	Illumina OmniExpress Exome	1q21.1	hg18	1	144800625	145853076	1052451
	Dupcarrier9	39.45	female	1	Specific phobia, social phobia, MDD, AvPD, STPD	ECHO_DEFINE	ECHO_DEFINE	PsychChip	1q21.1	hg19	1	146501348	147229299	727951
	Dupcarrier10	68.9	male	0	populationstudy	1000BRAINS	1000BRAINS	Illumina Human Core Exome	1q21.1	hg18	1	144967972	146482337	1514365
	Dupcarrier11	58	male	0	populationstudy	SHIP	SHIP-2	Affymetrix6.0	1q21.1	hg18	1	144868049	147572692	2704643
	Dupcarrier12	58	female	0	populationstudy	SHIP	SHIP_Trend	HumanOmni2.5	1q21.1	hg18	1	144838174	145860628	1022454
	Dupcarrier13	50.7151	female	1	F99 Mental disorder, not otherwise specified, F32.9 Depressive episode, unspecified	Newcastle	ukb	Axiom	1q21.1	hg19	1	146496661	147832715	1336054
	Dupcarrier14	52.0438	female	0	populationstudy	Cheadle	ukb	Axiom	1q21.1	hg19	1	146508934	147832715	1323781
	Dupcarrier15	56.6851	female	0	populationstudy	Cheadle	ukb	Axiom	1q21.1	hg19	1	146575766	147416128	840362
	Dupcarrier16	58.1164	female	0	populationstudy	Reading	ukb	Axiom	1q21.1	hg19	1	146522722	147339968	817246
	Dupcarrier17	59.5818	female	0	populationstudy	Cheadle	ukb	Axiom	1q21.1 distalprox	hg19	1	145420676	147832715	2412039
	Dupcarrier18	61.2825	female	1	G51.0 Bell's palsy	Cheadle	ukb	Axiom	1q21.1	hg19	1	146541719	147832715	1290996
	Dupcarrier19	63.3959	male	0	populationstudy	Cheadle	ukb	Axiom	1q21.1	hg19	1	146472911	147397142	924231
	Dupcarrier20	63.7322	female	0	populationstudy	Cheadle	ukb	Axiom	1q21.1	hg19	1	146555392	147832715	1277323
	Dupcarrier21	64.8969	male	0	populationstudy	Cheadle	ukb	Axiom	1q21.1	hg19	1	146472911	147397142	924231
	Dupcarrier22	65.0473	male	0	populationstudy	Cheadle	ukb	Axiom	1q21.1	hg19	1	146516128	147323561	807433
	Dupcarrier23	67.2154	female	0	populationstudy	Cheadle	ukb	Axiom	1q21.1	hg19	1	146472911	147832715	1359804
	Dupcarrier24	67.9182	female	0	populationstudy	Reading	ukb	Axiom	1q21.1	hg19	1	146472911	147323561	850650
	Dupcarrier25	72.249	female	0	populationstudy	Cheadle	ukb	Axiom	1q21.1	hg19	1	146035972	148594618	2558646

[truncated: 3 more sheets: Table S11, Table S12, Table S13]
